# Supplementary material for: Responses to active stand test predict 12-year incident cardiovascular disease and mortality
Source: Commun Med (Lond). 2025 Dec 13;6:4. doi: 10.1038/s43856-025-01253-3 (PMC12764857; doi:10.1038/s43856-025-01253-3)
Supplement: Supplementary file 2 — Supplementary Data 1 [file 43856_2025_1253_MOESM2_ESM.csv]

	HR_Alive	HR_Dead	SBP_Alive	SBP_Dead	DBP_Alive	DBP_Dead	SVI_Alive	SVI_Dead	HR_Circ	HR_Cancer	HR_Other	SBP_Circ	SBP_Cancer	SBP_Other	DBP_Circ	DBP_Cancer	DBP_Other	SVI_Circ	SVI_Cancer	SVI_Other
1	64.9587186925459	66.1584772207816	0.747096919409028	1.34674438589348	0.257037289522835	0.526135285638979	0.213020921327256	0.0780966447055311	64.2733982166164	65.8793107827288	68.6949968431667	1.36461585646565	1.09989822212312	1.78010040293197	0.353663484158583	0.519229008058895	0.724044285014741	0.24120289408033	0.0644827373240394	-0.0721327188679993
2	64.9784860393973	66.1534762893461	0.80584821894471	1.51232075531183	0.274675493602328	0.551366324059128	0.233824184815957	0.129590804361146	64.2982111245825	65.8762349341605	68.6544443211918	1.45101929605039	1.23907797867943	2.0791081539002	0.381314844287549	0.541083197175171	0.752866609026966	0.259674915160265	0.102570021479538	0.0394089354524471
3	64.9967754861853	66.1817576396759	0.859153986261719	1.64745649199596	0.283470524505555	0.575683401093704	0.256583040039035	0.182131680257035	64.3408981311489	65.9009805722117	68.6737350688151	1.49580373397147	1.35826346940966	2.34052999572678	0.394875400525889	0.561080844343666	0.7966559409305	0.311346742723187	0.130469557450446	0.138059023494357
4	65.0165735103006	66.1859522386951	0.913312793903744	1.75215606768407	0.295891532971913	0.605585100597408	0.276453912041975	0.217533779019275	64.340936402076	65.9072788919931	68.678537050684	1.56077382337524	1.44590893100997	2.51916785843683	0.432993930703482	0.573332486384402	0.850090594318431	0.308837354977784	0.169649699161455	0.207254454951323
5	65.0362947574118	66.1482663716693	0.971374188779313	1.84399334085297	0.310781927543679	0.642273190569125	0.301204994544795	0.235446832049095	64.3142293297929	65.8649674180009	68.6375394242991	1.62812179704741	1.52637002230901	2.65816478671545	0.525792689647317	0.583274792870885	0.875545605857838	0.288147931553386	0.189053301066847	0.263896754197124
6	65.0501350593006	66.1313892890772	1.02989972578774	1.94090483594232	0.324321884615163	0.672552517633832	0.326393203459009	0.248412830784526	64.3008365504062	65.8472246886439	68.6185069610367	1.73769362043297	1.63944963078039	2.71183661021219	0.581319069617645	0.618625200872306	0.869410746232535	0.300976609551923	0.176598680940473	0.323614713489198
7	65.0581651858379	66.1266086445115	1.0896157491002	2.02227604280798	0.336868397583798	0.702386210648555	0.354290647763574	0.268625946995474	64.3004426623406	65.8258743509506	68.6393923857789	1.79777179907196	1.77925291258088	2.70895263594081	0.627778475848163	0.66317825440039	0.854401697444685	0.305231421247486	0.186342404200829	0.380162117922386
8	65.0620897762223	66.1196416754741	1.1503742518655	2.12412103012953	0.346029246642032	0.72494961331844	0.38727953383566	0.298039349810809	64.3066568021402	65.7931402235784	68.6655077197528	1.85188294127493	1.95204596724517	2.73199585196506	0.681931347523051	0.695771130225122	0.82464830299198	0.304010597072104	0.213346506576068	0.446896000534591
9	65.0670283973004	66.1208700057933	1.2100697762034	2.20630217161918	0.3485474279903	0.757776897099664	0.422999489708742	0.325199402480656	64.3162812973472	65.7599200236518	68.7208735858279	1.90407067855111	2.09855422648477	2.72845908210538	0.728133632451389	0.749421250604725	0.804934644370014	0.340413353816051	0.219965540559807	0.501787238641972
10	65.0766963437044	66.1448920083509	1.26933458370133	2.26685517481994	0.351891397738249	0.781230141018809	0.45923409781666	0.356979301330484	64.3360254318891	65.7835298710821	68.7502459532473	1.92173581822782	2.21732540213096	2.72834351145979	0.728464534942448	0.789921846618135	0.821969516909469	0.397024292406924	0.225598646333558	0.554832548779781
11	65.0885942850051	66.1685837422409	1.33081228082498	2.3093105817301	0.357195813330159	0.80283248556857	0.497872031676301	0.401544421426024	64.378229509589	65.7958410787085	68.7749183567504	1.88949565650127	2.32492214224347	2.73160171455322	0.749776870382317	0.812529328976678	0.842040600075977	0.450307685605311	0.263999675986422	0.601334430243097
12	65.0998173627809	66.1686119465267	1.40007755711087	2.35946498540436	0.36705712473839	0.821356422090566	0.536198863812318	0.432291043288134	64.405542015976	65.8238487509444	68.6943455082783	1.88325526178123	2.44091214229	2.72162971574626	0.785118550513281	0.831342423240186	0.84197091167705	0.49728690710645	0.28494097675089	0.632622459690445
13	65.1153532250658	66.1645344367738	1.47310027158669	2.39075701821499	0.377024615746333	0.822523846246952	0.576567326826813	0.449968182368949	64.4225497092307	65.8632191709651	68.5879663907104	1.90706888256612	2.50194246233443	2.706433923767	0.802346287661807	0.824893072946148	0.839852456519508	0.519064536372087	0.305452966208917	0.640698142881193
14	65.1256379695451	66.1740503902988	1.54379945480474	2.42611151574029	0.388250742004845	0.813587880688466	0.613765002102226	0.48004059105372	64.4826893347602	65.9335512432513	68.4316125528717	1.92352464351616	2.55308732392449	2.73313806349517	0.795128572987996	0.79360505007199	0.870049733978436	0.546026963624486	0.354159606782413	0.639948143530664
15	65.1280384403192	66.1617869920289	1.61456244255025	2.48711219335315	0.397328574945235	0.820312685946417	0.651781835866028	0.506674668220031	64.5366119011968	65.9526897029824	68.2906904528414	1.94948764256946	2.62473955406471	2.81224395696444	0.814206344596279	0.775575641382616	0.908889263911683	0.559532397420659	0.412009118590571	0.623455059325219
16	65.1315697071394	66.1505570706011	1.68174775260773	2.5402726495219	0.404291178986809	0.812012094483504	0.68934242854292	0.530005198315635	64.5596466286062	65.986400035125	68.1602672955611	2.03048860716002	2.62864330265678	2.92580560871886	0.81366752407827	0.735725718071611	0.950092397229447	0.570759592065072	0.473600482714865	0.589640605852837
17	65.1439970124846	66.1864424027171	1.74508048733032	2.561265602126	0.407756764751755	0.800802149651599	0.730701350298482	0.558911631713786	64.6130760842376	66.0353171771221	68.1534172880081	2.13956150083918	2.55250643582923	3.03026551579297	0.795204905674783	0.688725939062732	1.01228705703962	0.5950969783485	0.540660674974266	0.553505976387843
18	65.1560209101541	66.2349130917449	1.80725651961615	2.572186750873	0.418661438160649	0.797639039093981	0.768948678071907	0.593484573614241	64.68638611568	66.0778500413362	68.1860946954899	2.24992310918985	2.44997202530151	3.14238210363599	0.779286151790038	0.652760800869565	1.08296150294298	0.646734866685678	0.600597309728793	0.523249798179354
19	65.1745828383099	66.2701407622798	1.87774736957444	2.58497016961421	0.434813437457955	0.784842709569751	0.811503449947378	0.629001492324245	64.7193599496597	66.0812032373321	68.2821796900907	2.39309101663312	2.32595022718737	3.2659324876357	0.776795965547049	0.59816631708936	1.13572556158596	0.686229774742467	0.657851451220021	0.51464248656612
20	65.1962475825265	66.3202783639068	1.95918946523975	2.57693101842378	0.461026247062135	0.739214023111223	0.852619012318503	0.680886090052282	64.7431510855717	66.1228528959543	68.3761765763279	2.5533185348533	2.16264777724824	3.36181185033984	0.751286351881742	0.511934699388157	1.14292620792406	0.759999596888719	0.712076092869353	0.538730651618888
21	65.2172626959172	66.3410472087518	2.05411218282676	2.5828547117472	0.492297970997963	0.719112478081497	0.893683718679441	0.732220507447721	64.7536518076267	66.1376822822547	68.4188631529825	2.68389688357274	2.0482524732598	3.45443203849482	0.761030645646058	0.456290243054341	1.15593002528416	0.84627860891427	0.750644506421546	0.575936326272379
22	65.2363399976671	66.3714528424728	2.15822321635073	2.62789801797631	0.533381741738612	0.709910039350529	0.930626461084074	0.7848474626066	64.7363008370311	66.1649160351742	68.506378032069	2.80332467443546	2.01920850808774	3.55540756250109	0.764724145237705	0.434131943110675	1.1566288057633	0.928289101327547	0.78108013678465	0.637687281320638
23	65.2622305388579	66.4004162818763	2.28414260582843	2.71110733115162	0.583727956166459	0.715864060612941	0.967260529880546	0.840273145301214	64.6897614825158	66.1860790612425	68.6307378227219	2.93087940848587	2.05291653558553	3.68173896588599	0.789020290195226	0.443604434636819	1.13643149868449	1.00739069550959	0.811409536416533	0.713693133588209
24	65.2997747578271	66.462446333422	2.44849020552035	2.8310212904673	0.648702519529586	0.769053290443831	0.99349794791447	0.872364051637227	64.6938867320537	66.2313251767108	68.7857324703435	3.03851408698665	2.15696533402318	3.84392791064963	0.865037188881987	0.49757064786348	1.16367765166683	1.05946110325826	0.826216414208458	0.756011961108116
25	65.3684535402133	66.5551593375885	2.6751624915543	3.04334541981454	0.751331414378036	0.896349090133831	0.995324847695537	0.864910817625921	64.7444520876288	66.2875225701266	68.9906604575218	3.26115223481899	2.38009035328681	4.02537238862912	1.02868420165973	0.618061323123999	1.26440561727219	1.01662464438948	0.825077501383846	0.774986676064421
26	65.4700836064258	66.7080209950521	2.96975992068048	3.3213705761624	0.922870966075095	1.10042200019489	0.952626642967468	0.803081070386644	64.8293223990953	66.4003537443397	69.2899390762748	3.51553132831969	2.68431983636324	4.28075390236599	1.2507133200167	0.818580325240061	1.45570772743308	0.899007820215435	0.777698073520564	0.746584129639831
27	65.6128851319021	66.8652263787091	3.30057624087406	3.6352474658656	1.15288723166568	1.39280853531749	0.851027325720309	0.658448580841371	64.9357939800415	66.5269761664212	69.557705084991	3.81016857013647	3.04772127480204	4.52450059304305	1.55454572760562	1.09215610881249	1.77028692552645	0.719301944039427	0.664685881122138	0.581652510595385
28	65.8222758102176	67.0533305401009	3.58601486188942	3.90060298629415	1.40907570598797	1.76369239966397	0.678307178203746	0.425412633769321	65.0959130855682	66.717444715279	69.7715325589946	4.07579148954027	3.37815280327768	4.67026289241184	2.01179743656037	1.41813456108021	2.13073191595658	0.413007293198992	0.487488465840648	0.324931196325204
29	66.1468395045397	67.3026196541076	3.74349495501415	4.06277154391066	1.65284308252067	2.13961109435004	0.410574563416148	0.0593378477071828	65.2835938202399	66.9891080853411	70.045974166556	4.23366569513216	3.6108292391794	4.70777945868008	2.45761862542483	1.76239740188254	2.4896058860527	0.0110254692664319	0.163569709795725	-0.0798628263150785
30	66.6739221694127	67.6493105315327	3.67746526743687	3.97931621948343	1.81678124534569	2.47484736192794	0.0368156971121065	-0.442747866940609	65.5561856356743	67.3806004152126	70.3901169292267	4.1360544767428	3.62175740298411	4.466492217861	2.82700617724611	2.0950513589745	2.79289538051937	-0.482217949978088	-0.311450859594885	-0.641065254182329
31	67.5170736600494	68.137267914966	3.24025106110994	3.39548605819181	1.83148618566821	2.67129934314367	-0.429509057113893	-1.03522728284495	66.0217824865038	67.900519400894	70.843494910224	3.54523527209948	3.16394686742075	3.65913282633424	3.01038318669591	2.3285743231614	2.93542738114762	-1.01147983840456	-0.876829803954627	-1.35112917520948
32	68.7349560464664	68.8851657158736	1.98012739839635	1.93826931528079	1.48652778362711	2.510010226385	-0.895897496130136	-1.63589144001132	66.6102157602148	68.7676549274101	71.5440669285791	2.09051893671138	1.8820450951209	1.87781968107442	2.84003206764058	2.23638483056964	2.65718888180902	-1.50576531000753	-1.52381616424685	-1.98112788150953
33	70.2737237390944	69.9109546403639	-0.649817726655973	-0.73061891691287	0.391725702060878	1.72211882500294	-1.27818749405468	-2.12913622719061	67.4826470066168	69.90113714233	72.5371356600433	-0.710697994238325	-0.610110738419615	-0.972947124060198	1.99286361871616	1.53609685121284	1.77235914666689	-1.88171965631993	-2.09271346407213	-2.46165501717633
34	72.0662390202375	71.0952080248774	-4.71893727569604	-4.86175989597835	-1.70830269009776	-0.01398469940362	-1.45379129174686	-2.34272174070651	68.4594469780013	71.262045644816	73.6203416608939	-4.820959308968	-4.72445693962642	-5.15730483533838	0.00166171005682112	-0.0776710924907338	0.0859682851689483	-1.98692333016642	-2.39918757935703	-2.62135488487176
35	73.8858550913863	72.3251029742666	-9.80247837273371	-10.0622023840546	-4.73135818774537	-2.65830655991059	-1.33503244386417	-2.21264907225119	69.3927341364576	72.7214323004427	74.7480805539236	-10.0261064250464	-9.93837556628742	-10.3279879503775	-2.80452420154747	-2.66014547994328	-2.49788662846291	-1.68249586554042	-2.40973494677286	-2.42074878357673
36	75.518383102029	73.5038343947486	-15.3835204437126	-15.7378854577976	-8.35750102887036	-6.14968245592177	-0.845538463810371	-1.59973393963686	70.2164839338597	74.1476257303749	75.8544081818698	-15.8091460527712	-15.5695556613941	-15.9699509269732	-6.48578502684431	-6.04536048389944	-5.97994034697183	-0.828627618105329	-2.03578311163617	-1.62853576594976
37	76.861936089053	74.5099987227999	-20.6684336730828	-21.0750339883516	-12.1003967578264	-9.94565208331015	-0.0499742572406023	-0.533609744888617	71.0821790074391	75.2575007573079	76.821310613071	-21.2605092037473	-20.8995781802784	-21.1974888495792	-10.3910876029628	-9.72997297938787	-9.86263303050368	0.445451091509082	-1.20301860524553	-0.357944028883665
38	77.9017860507583	75.2560683126296	-24.7986573008	-25.4723321066032	-15.3577119311953	-13.5069865914441	0.945006247286874	0.816409571484532	71.686159012262	76.0777126168975	77.5840674477925	-25.5598328290008	-25.3128698652443	-25.6706972917047	-14.0607470037278	-13.1625537388234	-13.5436671191661	1.99087805184746	-0.0605260500858959	1.16265873212199
39	78.6150306400335	75.7913451850588	-27.4797032824925	-28.4741871352355	-17.6952116885491	-16.3071497583726	1.98468987833997	2.29921536298453	72.1486661245774	76.6236342815194	78.1779889805833	-28.6038281935928	-28.1756207279848	-28.8823147821449	-16.7871287876783	-15.8520619810734	-16.6259443186113	3.68392057837802	1.18484835784591	2.85494556698268
40	79.0895272128903	76.1787886098067	-28.9172175016799	-30.2491094184524	-19.0581758698702	-18.2767808131317	2.95472873591925	3.79049438836417	72.6032146763387	76.945094422752	78.6143258812801	-30.4593584361181	-29.7905493009088	-30.8639799483081	-18.8258187688137	-17.6292317324332	-18.8742466938649	5.38475441601363	2.42987125801838	4.57261676430054
41	79.3876975930662	76.4540356530064	-29.3006779487903	-31.0083654424325	-19.5980728977498	-19.3496685317315	3.73515694409893	5.02404410973187	73.0147354533582	77.147419662098	78.8768948137385	-31.1718063781701	-30.4481060174195	-31.8599600499046	-19.8882523897939	-18.5835542574783	-20.1757324092026	6.73506581931845	3.48748563727631	6.00330391745556
42	79.502769329336	76.6388056084808	-28.7400557813393	-31.0227583207771	-19.4379092832774	-19.7685637798676	4.28034351316415	5.92054839655047	73.3573726533999	77.262775535748	79.0193628046887	-31.2160208107138	-30.3872593466782	-31.9802615433596	-20.3989182254177	-18.8873490684418	-20.7070767167056	7.72793343236188	4.28525029479146	6.97732950760753
43	79.4162131505103	76.7356597864299	-27.2921255406994	-30.3028015293006	-18.6305460631521	-19.6420798216857	4.58290057673534	6.52546766633685	73.6814563679335	77.2637666622822	79.047904556123	-30.6489023274695	-29.5684613201032	-31.2773540184998	-20.4003802251384	-18.6662380678278	-20.6166522333834	8.44824437652634	4.76343001302533	7.69066541609333
44	79.1149012063244	76.7312504163318	-25.0231256169439	-28.9176051698498	-17.2624266765075	-19.0714247155744	4.67526429574582	6.82900789249762	73.9368970005913	77.135841464724	78.9908427185934	-29.3961158067908	-28.0539503325841	-29.9870165021966	-19.9014848174133	-18.0152926520621	-20.116120796705	8.84112922813768	5.00704544948646	8.00810501084911
45	78.5880559632036	76.6585224428819	-22.0579982291486	-26.9646895136376	-15.4432703206668	-18.0985288137876	4.59916064326174	6.87136280949366	74.1513942559138	76.9031741351242	78.9028357264403	-27.4510671525068	-26.0590496733277	-28.1026236087538	-18.9072108793956	-17.0181187365537	-19.2106961812117	8.92043953327928	5.05297310666099	8.00421707988011
46	77.8598353555472	76.5110841430824	-18.685328433864	-24.5511381908826	-13.3550387046323	-16.7812366952162	4.38822769091245	6.72472668018439	74.2993707756213	76.5492190062911	78.8167142144727	-25.0184517102027	-23.6879526630296	-25.6317156563803	-17.5421465622352	-15.7067997308684	-17.9337642356483	8.76084860819416	4.92787532667911	7.83200838708173
47	76.9592198197352	76.2390161655568	-15.1731361665135	-21.8557586190119	-11.2124617135828	-15.2147543525559	4.07024664098556	6.44174336785097	74.2813158285786	76.1116009442965	78.5753259146217	-22.1895087922989	-21.1068076960253	-22.8703629028085	-15.8595500948573	-14.1948790128779	-16.3919674187528	8.44280575220811	4.65075937928825	7.57592478590642
48	75.9611339519664	75.9392803169098	-11.8451592417591	-19.1597176978994	-9.21718841310975	-13.5852806222627	3.68873338894239	6.00451661767664	74.1730101980314	75.6567135048817	78.3544244147938	-19.3496823290496	-18.564944929568	-20.0460983545308	-14.1347720870835	-12.6052707485307	-14.7917708544825	7.95338058036019	4.25852353737859	7.11227967534075
49	74.9505970539379	75.6290521534639	-8.92320383818689	-16.544323751116	-7.49964762682403	-11.9903001111646	3.27494080512068	5.47807841927893	74.0271472897704	75.1963593173998	78.1428868361413	-16.6000733112235	-16.1383575872826	-17.2287158943247	-12.5001090485807	-11.0397603894873	-13.1853837051631	7.38018321328481	3.7497882457841	6.60360895860573
50	74.0074372707513	75.2856188864155	-6.52949273391019	-14.1137747239396	-6.09577388659943	-10.516082300251	2.83472997401622	4.92487014314567	73.819897130718	74.7263517764703	77.8852356589162	-14.1590026859843	-13.8212714693103	-14.6014525093044	-11.0118866457523	-9.58693122435341	-11.6869953460803	6.74091564913656	3.22212729255196	6.09599797391057
51	73.1723969434338	74.9195745340676	-4.64225713774921	-11.9894597746776	-4.98966353283277	-9.22462218455327	2.3843480102974	4.36338994486516	73.4951787815731	74.25704657914	77.6641156670771	-12.0652221047517	-11.7444062761137	-12.3573501675206	-9.78017389108608	-8.28576193907161	-10.3491622831418	6.12954942813832	2.7153410553786	5.48782679726009
52	72.4889941055623	74.5921133026972	-3.27248847608234	-10.2384699544285	-4.14052345336271	-8.14465703804819	1.9337281534485	3.81154700402381	73.1839620259742	73.8007918133162	77.5553281452647	-10.3625149762122	-9.99362982436978	-10.5541099842871	-8.78520594869307	-7.19291234953142	-9.20152532222888	5.56029549369721	2.2133683750828	4.86325574224793
53	71.965736373889	74.2807437074657	-2.32029548606957	-8.79335557632237	-3.49212005729152	-7.26329472531859	1.48182915354811	3.31005596071843	72.884384216069	73.3986724004698	77.3976679647546	-8.95202929343222	-8.52158990120373	-9.12116532158853	-7.94294496056086	-6.32985552781832	-8.24460522362368	5.06900037413328	1.73983328079104	4.299560948399
54	71.5865699620648	74.0125980304713	-1.68787381227515	-7.69367509940063	-2.98949595968655	-6.56034823496651	1.03547845887984	2.83744724223546	72.6160103057618	73.0590126905126	77.2608764876761	-7.92488779148708	-7.39323736548942	-7.99613805340425	-7.26989708328216	-5.64895557892662	-7.4691267487747	4.58931811446316	1.31634209525907	3.74450092670687
55	71.3293261831939	73.7723473782047	-1.30606316913836	-6.9263685861598	-2.59153891646913	-6.00217911984146	0.591058434215587	2.39260248246243	72.2935377372612	72.7749734223296	77.1892173931374	-7.16141564874699	-6.61832104367012	-7.23866445794538	-6.76155034479407	-5.08478607917636	-6.86844541574133	4.13632278170793	0.911329783257721	3.2353843318148
56	71.1812157489849	73.6052961875087	-1.1057732136668	-6.40763711606817	-2.25791741551981	-5.56333808662859	0.161383895007779	1.99987085803196	72.0917962399391	72.5673727409774	77.1337668942796	-6.63844706666855	-6.1054051114047	-6.71382214063969	-6.34282256361798	-4.64213008966534	-6.41499534651706	3.71892615686537	0.547859757251709	2.81549848108581
57	71.1186310681016	73.4969801164249	-1.00100910308454	-6.07621091981571	-1.95737920821755	-5.21022217317648	-0.254635513786787	1.63588428062703	71.8768968343797	72.4709758772101	77.1180773394043	-6.35552294138225	-5.74417526301609	-6.38494115633985	-6.0265593349649	-4.27548420030617	-6.0471018755919	3.31973097417035	0.212294052580197	2.43722362046266
58	71.12027987049	73.4339075508554	-0.947256397438805	-5.89528009842099	-1.67537497213559	-4.93046884186096	-0.650951396518135	1.30843402961484	71.6636696844588	72.4328160316981	77.1706085998845	-6.23855052582268	-5.50475506271364	-6.24254479741597	-5.81713641347221	-3.95952185851318	-5.75819166034203	2.96757525737918	-0.0956443189800596	2.10053709073639
59	71.1666558118551	73.4161821721998	-0.914943296292523	-5.8349595168691	-1.39862561210236	-4.70654882699945	-1.02850685447589	1.01722905162	71.519210182097	72.4442998015414	77.235454952221	-6.24923854241132	-5.36497509087281	-6.25163127042808	-5.64679388370585	-3.69814759030726	-5.54539158891715	2.64810024878219	-0.388405412831899	1.84254909875574
60	71.2477436224707	73.426583443287	-0.875471478194275	-5.83454361254718	-1.11561738699621	-4.52457107123045	-1.37133700960541	0.757095336615104	71.4641525138013	72.4459544696108	77.3321994118817	-6.38942035633017	-5.25964225419529	-6.29255071138836	-5.51994026919465	-3.48416864394986	-5.3628752715796	2.37553589686596	-0.658495648927378	1.61402043058096
61	71.3517204647463	73.4301106083742	-0.821097321922557	-5.87127564633665	-0.834383920583948	-4.35836221925055	-1.69233820088254	0.527950249933916	71.4180694710335	72.4520427829424	77.384316176587	-6.58053912904059	-5.18198703257788	-6.37316991976796	-5.38583828221252	-3.29521439889619	-5.20388115560773	2.1485983800415	-0.916286841326166	1.43502211083221
62	71.4624412269575	73.4358998934372	-0.749474313296415	-5.89632209729906	-0.568721088106602	-4.21104343806611	-1.98817543305826	0.335280334071527	71.4437025669843	72.4518103274769	77.3798315964808	-6.79355236062373	-5.09111003159952	-6.40885245343653	-5.29448547694902	-3.1009480827225	-5.08252125146997	1.94035558948363	-1.14515138947444	1.32543544179651
63	71.5796716040011	73.425589826437	-0.672375137657724	-5.90737832064993	-0.324116073669433	-4.0722528414592	-2.25829439685578	0.162682398697794	71.4498891560331	72.4476076427435	77.3406060314199	-7.03741007800171	-4.99045225907512	-6.37467162008517	-5.18461041989359	-2.91620564422216	-4.99691826696426	1.72241582833771	-1.33586077538682	1.23474231194337
64	71.7025225683772	73.3946017818513	-0.603118591389242	-5.93599991299499	-0.106216518767251	-3.95132115014944	-2.50483870517007	0.0230477571054146	71.3867874526837	72.424778526058	77.3291524006525	-7.30763678503706	-4.91978870183774	-6.32581419681217	-5.11703107502578	-2.74219575131099	-4.91599223981941	1.53892985310449	-1.47995664478149	1.15038616856574
65	71.830894666286	73.3949408081508	-0.547066436040671	-5.96906764759498	0.0741711679921467	-3.84286677461656	-2.72776370518666	-0.105435409918324	71.3589536195714	72.4667716284257	77.2833853587134	-7.57583381691547	-4.85216632501635	-6.29093418675602	-5.05341102714637	-2.59119814165896	-4.83737840454384	1.36511087049761	-1.61323263620376	1.07938387041749
66	71.9603205425789	73.3996427447971	-0.507364228785903	-5.98564648010513	0.220308785509474	-3.75361217328877	-2.92914702879851	-0.219282577824452	71.3512637095934	72.5252562130338	77.2027955352855	-7.84324090461193	-4.80279265868283	-6.15901780787205	-5.03886314507802	-2.44931591120957	-4.76436723962329	1.1774528095789	-1.73433004289579	1.05810717352124
67	72.0953508698897	73.4279835797782	-0.49509391627114	-6.00663028063034	0.338340360173201	-3.67546045602694	-3.10819816006627	-0.332285924720074	71.3244756244382	72.6086428895453	77.1894315379778	-8.02827582221121	-4.80475817673031	-6.03866540793429	-5.00429402391054	-2.34773125316666	-4.68236497724766	1.00219030991358	-1.85336927051771	1.02304054982094
68	72.2296630100157	73.4968545807285	-0.507466230454741	-6.01721934345048	0.425865667956067	-3.60772959560107	-3.26540588489144	-0.432005306490966	71.3536198159107	72.7115802939848	77.2385170019704	-8.1387100871029	-4.82341066429926	-5.92723038241587	-4.97607487193519	-2.27006288292574	-4.59041438314699	0.869803805213335	-1.97265352584611	0.994277012718473
69	72.3659939301141	73.5623302791825	-0.536931040843039	-5.9903919578168	0.484950141071833	-3.53496179985522	-3.40301084950718	-0.520445610095714	71.4618524194128	72.7953446687964	77.2245393772354	-8.16380947377774	-4.81401270942395	-5.81267584050491	-4.91694978660611	-2.21712189721657	-4.46664415410847	0.744833011574492	-2.07266995838296	0.966296064414753
70	72.495885000872	73.6131210838509	-0.5896872568173	-5.9411103859861	0.516047567675155	-3.46719270598395	-3.5234394114697	-0.599372817127795	71.5516959577533	72.8464497073869	77.2328085576211	-8.12340496647226	-4.80785276215127	-5.67480333212407	-4.83739140093205	-2.17893910655468	-4.35729607703042	0.618751730392855	-2.1487125506013	0.932727365421826
71	72.6170336610112	73.6851536840926	-0.656736408841908	-5.88108535106193	0.524955197682378	-3.39796717645547	-3.62202630567509	-0.683357846095894	71.6290139899824	72.9200331498088	77.2963210017312	-8.0365299812998	-4.7820489892625	-5.58087815225355	-4.73549131168561	-2.14680714517737	-4.25516057003296	0.537415723018388	-2.2362643401922	0.852436152180144
72	72.7345303316889	73.7423736270089	-0.731665883287283	-5.82329178536967	0.510963637638659	-3.33691378789563	-3.70471205836645	-0.745803923895449	71.730295885017	72.9677242959451	77.3236846049877	-7.9671245060683	-4.74841916739697	-5.49125644053221	-4.64139577113005	-2.11577679188558	-4.17455466895857	0.491026018279269	-2.30156357944038	0.777975136341857
73	72.8491311089573	73.7964537022225	-0.811923720964731	-5.76701552729523	0.483979963420888	-3.27918244977902	-3.77446882143442	-0.798580297080756	71.8598533119169	73.0067688780527	77.3242614842695	-7.87805538630336	-4.73087152271639	-5.39919968712547	-4.53579344385746	-2.09472318806121	-4.10099780632559	0.437581311416223	-2.36109195437932	0.738295272914302
74	72.9530109010288	73.8880875801375	-0.888236392209454	-5.68809592709366	0.450461743346115	-3.21499388141282	-3.82529156495261	-0.8521261444802	72.0104267999285	73.0903319693374	77.3673862971992	-7.78328456429455	-4.66973410226811	-5.30470481042844	-4.42981445981003	-2.04941515222906	-4.04708093034159	0.38065379751737	-2.41881706956394	0.696043576768518
75	73.0501627755053	73.995227045066	-0.95340467010791	-5.57600434404389	0.414052584041141	-3.13487162798669	-3.86293655412943	-0.901042532098462	72.1313522745347	73.2030081644812	77.4495678944863	-7.64414427966064	-4.55388690019278	-5.2285508380344	-4.32389874011853	-1.97866727314579	-3.9774764173497	0.35480429746205	-2.48767465406441	0.658910504200041
76	73.1366081768548	74.0833498099755	-1.00723164363468	-5.45631360291931	0.375982843160937	-3.04526361259355	-3.89020840856144	-0.940207244952235	72.2230181814128	73.2890505475127	77.53769909591	-7.46684251235611	-4.43232846185587	-5.17416271806645	-4.20216887238004	-1.89838720149214	-3.90526842058288	0.307778263931141	-2.5330159086064	0.639513091835289
77	73.2102623024814	74.1723125899354	-1.0505658338962	-5.28148873976149	0.339644666680236	-2.9564041613489	-3.9085127905941	-0.968948619843619	72.3091930107822	73.3696568833402	77.6449764888949	-7.2366943747954	-4.239328805971	-5.09207960297057	-4.07103864197391	-1.82463077698028	-3.83412203498302	0.275404795512541	-2.56106761911245	0.613408469729654
78	73.2664096698361	74.2430647742753	-1.07915872556589	-5.07476893838305	0.304024813013833	-2.86720355066659	-3.91828073300869	-0.986531015679102	72.3806151200851	73.4336151029012	77.727464726295	-7.01454742276025	-3.99487705077339	-4.97110495281783	-3.95717462307086	-1.7494663721521	-3.745678707583	0.260491970109463	-2.5742244276946	0.584845180872709
79	73.3100459741611	74.300349927479	-1.09318554156267	-4.90217281298481	0.269577964100886	-2.7959156691618	-3.9227823198224	-1.00254883553122	72.4127473900491	73.4905352596492	77.8124350994435	-6.7897451890345	-3.82843549069833	-4.84329868512331	-3.85955400319618	-1.69410822282461	-3.673469628669	0.24672224839791	-2.5932281434393	0.571886879561578
80	73.3429445664485	74.3535445621694	-1.09544668356351	-4.77500945233218	0.245018503562583	-2.74524816253604	-3.92374439335325	-1.01411089156426	72.4461580803616	73.5477290078502	77.8795474477702	-6.60831101954527	-3.72911518516818	-4.72338059216324	-3.78081331180296	-1.66954163102257	-3.60510312480182	0.230577268465661	-2.60444435480146	0.564613174708831
81	73.3682465744443	74.3836801427003	-1.08241581854939	-4.6492939320298	0.224421468178163	-2.69850260189145	-3.91927825480026	-1.01232397104853	72.4650502222767	73.5946287307293	77.8910250532503	-6.41750903793191	-3.66403776934135	-4.55640289432301	-3.69769578614836	-1.66694930396365	-3.51647615389057	0.239452609190919	-2.60446784943332	0.562105701288603
82	73.3869454868568	74.4120472832845	-1.06378630849136	-4.55892669449958	0.207362421409315	-2.65315799607075	-3.91071786595177	-1.01236136493952	72.4850068459358	73.6389768171177	77.8991273113721	-6.2666538123324	-3.66611436334532	-4.36152387875826	-3.61344290951639	-1.66776708343574	-3.42829087331182	0.209305641369263	-2.59559380315758	0.578070579832297
83	73.4046240283636	74.4296434953384	-1.03944267415409	-4.51064523784952	0.195769490247778	-2.62235280349356	-3.89973234868007	-1.01526658757713	72.4728950375398	73.6802048250083	77.9053071789495	-6.1369241545862	-3.70786438439311	-4.23566611417279	-3.52985085399538	-1.67195647513042	-3.39002594384256	0.16666332334854	-2.58319493030101	0.589788432718698
84	73.417286915282	74.4344007966212	-1.00803282007785	-4.42195952325318	0.190013333436567	-2.60568883444633	-3.89287380241019	-0.999078006935362	72.4698165072275	73.6974152414031	77.8956500327589	-5.96594208130145	-3.69343413289482	-4.09923776915462	-3.46811978749489	-1.68855423279641	-3.36078754345606	0.161706929816207	-2.55627471593079	0.609013620082341
85	73.4275153672112	74.4300077628105	-0.971586928559619	-4.28920822050851	0.180311515303787	-2.57949474710542	-3.88428371017674	-0.968213495709085	72.4791110174668	73.7053140104299	77.8540205908775	-5.70954836483179	-3.65443890336053	-3.92740144322888	-3.3679634251367	-1.69859439361646	-3.34760496320901	0.177989169314773	-2.51832338595595	0.642548070273428
86	73.4338033068543	74.4203799008052	-0.938865706122845	-4.14072767516896	0.171736903896463	-2.55551171627177	-3.87752427972022	-0.938101348445706	72.4878948889545	73.7050346128614	77.8074783118012	-5.47910941113264	-3.56064115882451	-3.76669849798763	-3.26799726368364	-1.69269041608846	-3.37208851198029	0.185629589176429	-2.48924403477545	0.698689976823941
87	73.4348088109764	74.3861505132707	-0.901254254173261	-3.97995115344385	0.161591552740326	-2.5295583374071	-3.87118955825664	-0.902274594539263	72.4447173430703	73.7100253011124	77.7109564368875	-5.22373054671131	-3.42919339090034	-3.65376251793077	-3.1923761437613	-1.66602223705859	-3.40079243307301	0.213918162426033	-2.48000178718195	0.791351556713315
88	73.4272337525255	74.3660078509671	-0.855152090184391	-3.78885986572715	0.154200968379961	-2.48221638094134	-3.86824535590835	-0.86811994305139	72.4364394707713	73.7225812762527	77.6181226092649	-4.93771165412284	-3.27315767474331	-3.50036196166142	-3.11435593152117	-1.61347306533222	-3.39594775708343	0.238241666800918	-2.46877952239863	0.878108297392003
89	73.4177711247844	74.3427184652118	-0.808115899090597	-3.59782580893415	0.149198414431128	-2.42555610778628	-3.8606468362121	-0.83298911162868	72.3948026081247	73.7585962993845	77.5058150231369	-4.63348972642074	-3.12887953982313	-3.34518087241137	-2.98674181469081	-1.55871451562834	-3.41201067488208	0.245710636519339	-2.45803468905562	0.987657680458017
90	73.4104793712468	74.3171129472697	-0.761211367815452	-3.40787109171972	0.149468079177975	-2.37898777685374	-3.85588439354681	-0.79965200577178	72.3170089367934	73.8031695492633	77.4076023733856	-4.33818148133618	-2.97145275737097	-3.20874910103029	-2.89445254653969	-1.49731297093382	-3.44174424248869	0.235585632215502	-2.43883169246097	1.09358884569059
91	73.4005189126602	74.2973457990556	-0.711131547280872	-3.23310716264852	0.152009221400939	-2.32401364763122	-3.84792879634798	-0.761915651664266	72.261489270592	73.8403711399726	77.3217933897983	-4.03094497232975	-2.85062590755351	-3.07738589029473	-2.7982944383661	-1.42890737080355	-3.4556291206556	0.227465490289702	-2.4126148215671	1.2016975258737
92	73.3862597168569	74.2909584736731	-0.658764629604595	-3.03858298355287	0.155878130219369	-2.2705850692722	-3.83744750642742	-0.723973444745585	72.253471174202	73.8595581021582	77.2702714394008	-3.71626813846243	-2.73491182654665	-2.86742938279104	-2.67514148653622	-1.37981086446669	-3.46914755213206	0.226299935932411	-2.36960076059493	1.27234596617592
93	73.3781790385476	74.2498952125915	-0.60699140102107	-2.84038388768018	0.157510539784138	-2.21738566156975	-3.82765812849533	-0.680626116030182	72.2621429707093	73.8171838488229	77.1781925281887	-3.39532728887382	-2.6297850849809	-2.63043137282829	-2.55395466638775	-1.34020416880128	-3.46405168943336	0.23270578507649	-2.33154623244643	1.3650746480628
94	73.3768129627494	74.1843105377583	-0.557453698032159	-2.64751447410379	0.16256520199369	-2.16627529028928	-3.81819680347677	-0.634213507405509	72.2410860701758	73.7524837309681	77.0631600376105	-3.14698037518243	-2.5273433241413	-2.33136487380242	-2.45708592589898	-1.31734333510886	-3.41029837727998	0.22643345170867	-2.27971162500522	1.45813445581206
95	73.3644156731092	74.1018414936245	-0.494443224085964	-2.4563186101017	0.172636727548722	-2.12507757366158	-3.80662144105569	-0.586717815159028	72.2191365798798	73.6566312988162	76.9402247210916	-2.97107436011697	-2.42755003456948	-1.95617519300548	-2.37561573605224	-1.32992945937938	-3.31375257172231	0.239644391951843	-2.23927365952617	1.55539367706165
96	73.3541196266103	74.0271374895888	-0.430024918429246	-2.2796267808921	0.189416439945591	-2.09546220980672	-3.80178218673239	-0.552428209025486	72.1828443397832	73.5571887268522	76.8696176784713	-2.83850094843946	-2.34553997230845	-1.55851367592977	-2.32363247053134	-1.36570409874683	-3.18828031856415	0.244460087003566	-2.20103928709285	1.61410837540014
97	73.3501834274749	73.951275843422	-0.359772088946392	-2.13076815432158	0.209598798208623	-2.07112592326831	-3.79517958254537	-0.527807216426425	72.1513002075713	73.4491617077609	76.8051255898997	-2.76543545208586	-2.28437578791144	-1.16747446921557	-2.31527379948339	-1.40283389101173	-3.03409507832251	0.243735644253307	-2.16980781820911	1.65383303648212
98	73.3439033281124	73.8980864070973	-0.289874346001669	-1.98416090806285	0.236196827994591	-2.04242835556311	-3.78190110275795	-0.496205274114454	72.072329604219	73.3864749719676	76.7970387523709	-2.75727771077409	-2.19529004051304	-0.766706117880971	-2.3151784691086	-1.43841144387291	-2.85683886800184	0.231976224564314	-2.09739134964776	1.65718166207868
99	73.3340592721821	73.8696514866112	-0.224270361068061	-1.84966473299593	0.258198373759942	-2.01482083821432	-3.76734346573648	-0.464685789500646	72.0450370907448	73.3271291345607	76.8240468164861	-2.76249220211703	-2.09422784759992	-0.420854704202987	-2.37957109698458	-1.45195379068944	-2.65497496221966	0.269145454104033	-2.03950363938802	1.63429115512488
100	73.3265440777151	73.8562625236387	-0.172379216254106	-1.72117479128682	0.267700646669162	-1.96685387265761	-3.7489901848669	-0.432333720695105	72.0425595219814	73.278672019808	76.8632298194787	-2.77955234231915	-1.98288885659082	-0.104589783416995	-2.42777918634812	-1.43691836649022	-2.44333437111171	0.300637092833775	-1.96811343925961	1.59599748214214
101	73.3195777362838	73.8348359700547	-0.123577641281612	-1.57342726657588	0.273180557437227	-1.9215966183119	-3.7222577318896	-0.382309653344004	72.0605982705971	73.2417909524474	76.8277478832338	-2.77995570834917	-1.81748062223652	0.1699048044103	-2.48492989543995	-1.39682802240389	-2.27861070945015	0.361315675741483	-1.88236978127165	1.56909189439448
102	73.3125348806606	73.8122187510244	-0.0858238096304827	-1.41975926749847	0.278797871896317	-1.8783420804457	-3.6952256085035	-0.311951228188007	72.0726753655322	73.2031246061988	76.7972898009554	-2.76479952339542	-1.59754125150351	0.350847237288993	-2.53307921865523	-1.34170891375407	-2.15893336722938	0.440535449434471	-1.77661500660089	1.56503926738184
103	73.2988135803706	73.7846714001488	-0.0495437370896131	-1.27493695428302	0.279018416243621	-1.84294599773971	-3.66708491707699	-0.256792879209699	72.0624014938147	73.1878618225752	76.7286677473186	-2.69391634042725	-1.38988199995238	0.459884599747221	-2.58078343160273	-1.27885301173607	-2.0846244134861	0.533378657661188	-1.710529491246	1.55968814769923
104	73.2786252152685	73.7713752636757	-0.0105275109406864	-1.1299041269605	0.279631408267593	-1.79705211843873	-3.63952865688263	-0.206145981596853	72.0262569875264	73.2024885535764	76.6887205287957	-2.62250626095882	-1.1649185828508	0.537454297206926	-2.57718281566028	-1.20163395878268	-2.05073392153315	0.614661791062766	-1.64446463086463	1.54916319364855
105	73.2557796288539	73.7369099102142	0.0283924585690479	-0.973084197326024	0.283487184775689	-1.74720747707714	-3.61510039854998	-0.167963854134014	71.9959877493991	73.1956484308872	76.5991019802262	-2.45982678970504	-0.953417374448057	0.587731634027014	-2.55594473742573	-1.10552181917175	-2.05498745915889	0.671673862000077	-1.58824265028395	1.5340475029598
106	73.2264820395612	73.7128093638634	0.0653991338085563	-0.834662547282088	0.282711507647233	-1.69829912291881	-3.59289768489095	-0.14021598660364	71.9707753305344	73.1819906840302	76.5570505349108	-2.32525588332054	-0.760897803754517	0.631109746810522	-2.52308369803521	-1.0255161159473	-2.04585490687119	0.702849950989178	-1.53489827434416	1.51118627461725
107	73.1894444108449	73.6778402991593	0.102353952556631	-0.698201722292464	0.279095273652599	-1.63093603333226	-3.57082107279799	-0.124000615024404	71.9376126031116	73.1528573260169	76.5094425345643	-2.1662683449692	-0.597851458260541	0.694635092079579	-2.46608978201797	-0.933784587093914	-2.01203002877345	0.727626010553173	-1.50010533097927	1.48414795156878
108	73.148717361782	73.6352015138208	0.141853102136315	-0.550570982845454	0.274202209920893	-1.56883643275205	-3.55114394531221	-0.0942957858447281	71.8878640939748	73.0924850374805	76.5069515417609	-2.00825600303177	-0.420364113276363	0.776378111292805	-2.41767447489593	-0.85895294284741	-1.9585745634227	0.779713949370667	-1.45763328460603	1.46640509813446
109	73.1067891255212	73.5701200851043	0.178757073285007	-0.406190821409397	0.266849125383869	-1.52174511012086	-3.53006324162644	-0.0567690106581565	71.8328059006829	73.003396605723	76.4751172546448	-1.83837654267625	-0.265754938943814	0.874616946542171	-2.37288558533541	-0.819981481153967	-1.8941238454038	0.824865933728421	-1.40638071397719	1.47057787553005
110	73.0653761852624	73.5233808787146	0.213668313604869	-0.308018146583746	0.260524701075982	-1.48429442989544	-3.50489519453159	-0.0134241952930692	71.7917481217869	72.9312674974187	76.4688239277907	-1.77965812192763	-0.151596897742948	0.985859907762662	-2.33660590786968	-0.795886323158177	-1.83093029738589	0.889242266973975	-1.36677648561973	1.49819102564861
111	73.0190723738087	73.4604419485335	0.251404228086798	-0.203997719782948	0.257679624700646	-1.44845967713669	-3.47745444273651	0.0296894568213916	71.7228132995171	72.8552078533155	76.4363796720432	-1.70833985832139	-0.0602397454375618	1.14822088345846	-2.30106147866841	-0.781596940465582	-1.75528387049967	0.964902639926233	-1.34342207309994	1.5425723613053
112	72.9702078378441	73.3955272037456	0.283952645158992	-0.105874093041781	0.255586659813426	-1.43229798588965	-3.45306663542141	0.0692218244304157	71.6256186664647	72.7932054686148	76.4007965915279	-1.62864347608788	0.00773003017835704	1.32141879617823	-2.26087914929298	-0.797188522418699	-1.70670778970875	1.018220813413	-1.32010085184426	1.59701818721196
113	72.9241381086588	73.3273431706879	0.308951107679313	-0.0280240405806149	0.254587368951758	-1.42561644737775	-3.43057503299415	0.10030359054396	71.5391834753946	72.7298771480112	76.3433135146141	-1.59380148203959	0.0359101406238034	1.53652424951907	-2.2440095613504	-0.827037154746471	-1.64399699108299	1.03531297744178	-1.2995413549589	1.66241664914969
114	72.8723691990701	73.245389457332	0.322640435005038	0.0386090020845062	0.25289097733277	-1.41405027182853	-3.41158000534054	0.137906792479591	71.4431273513612	72.6656370247368	76.2440319197993	-1.57492096595397	0.0437212021602821	1.76228734169062	-2.2568325978058	-0.830814897354542	-1.57810447861082	1.06386218956954	-1.27802066839716	1.73922911832368
115	72.8154783361475	73.1550797364986	0.330872047213178	0.132305739706299	0.248085597299927	-1.41615072819042	-3.39332221907102	0.175828108502967	71.3216413016853	72.6069306284088	76.1292684572407	-1.52896520201084	0.101147066883214	1.97375802172629	-2.30092830757915	-0.842975815425158	-1.51665474224993	1.08003019037445	-1.24451016366232	1.80860159361069
116	72.7612186862287	73.0847401926108	0.328581590130472	0.190779868163129	0.242226275743023	-1.42308753788675	-3.37956908778034	0.206305121303517	71.2138878115582	72.5719868503722	76.0342220256231	-1.49976444606402	0.119121787784359	2.13792283450893	-2.36828625619204	-0.838834825295511	-1.47900407279095	1.08978663508274	-1.22192386521073	1.87580034103898
117	72.7093383591687	73.0315588116052	0.325496560083402	0.21258890455807	0.232911276313148	-1.42789920922437	-3.36638198870801	0.222161553930606	71.1337166646115	72.5570717381622	75.9398748263552	-1.55057441785629	0.141376694137958	2.23691263662518	-2.45839902700098	-0.805338716896003	-1.46242697421445	1.08517222538495	-1.21038292511845	1.9215557109955
118	72.6602587361383	73.0018272717066	0.316237446462362	0.220691975362074	0.223719105856386	-1.42985423467844	-3.35003088601043	0.234291136293362	71.1080654301637	72.5500705117418	75.8640884947808	-1.57286592720988	0.162872357606742	2.25310865141673	-2.52439505627874	-0.749910768701162	-1.50079933614015	1.09059988601809	-1.21513437969655	1.97183222145943
119	72.6122419597543	72.9719182148204	0.307413284439996	0.235235118632813	0.217915743555048	-1.4310228747629	-3.33551452419393	0.233729041118271	71.0976166919166	72.5216710267967	75.8105100656126	-1.57300502938323	0.207285898882562	2.2286592175255	-2.55597406707939	-0.697698891596676	-1.56716926696843	1.05258315874682	-1.21644243305412	2.01286676557403
120	72.5674688917915	72.938256209056	0.300137074977116	0.212869136258627	0.214023254544776	-1.43345464054172	-3.32572325823619	0.244440699237817	71.0924440844066	72.4654868206059	75.7875390365786	-1.59401640956344	0.224077992428421	2.13304848620067	-2.57082966012549	-0.647594818378364	-1.65257262680679	1.02260686948453	-1.20764660840864	2.07079265447281
121	72.5313499783464	72.903041331026	0.289362298973158	0.182748496404864	0.207608998647185	-1.44947350404723	-3.31513978208582	0.262391299904964	71.0508883561177	72.4217768658505	75.7747090087494	-1.65729807178552	0.261573499448722	2.01458230480672	-2.57610252918242	-0.628718635573271	-1.74410773591909	0.988988654024625	-1.17741119154813	2.12160982055155
122	72.501168271247	72.8532333176794	0.279052954507484	0.168040150032471	0.202483092230626	-1.46141949392497	-3.30754287828139	0.299140897058666	71.0108049274453	72.3519999775726	75.7510656751636	-1.68559169017523	0.298236103184016	1.92028547169995	-2.57383495035222	-0.626491113555874	-1.79730492325387	0.975973972255048	-1.13073021414577	2.19360240905586
123	72.4698460674073	72.7892837584641	0.265285715939647	0.153709323050908	0.195049865904297	-1.47795250039952	-3.30647646982417	0.344291185059745	70.9361009527669	72.2889259393828	75.6970620328993	-1.7455864385183	0.33694767913806	1.85775667339139	-2.56655440810032	-0.643372945475477	-1.83877593171126	0.970120856292312	-1.06934232019137	2.26376518669625
124	72.4486767587721	72.7523409029965	0.251508587481038	0.130172487512975	0.181748774112553	-1.49769669505802	-3.30534274003204	0.383595648193594	70.9102621777698	72.2578628138808	75.6374130675446	-1.80368944134658	0.353921132356256	1.79707759926055	-2.53798897405229	-0.690234025990719	-1.86069395535424	0.981108230668032	-1.02610738127196	2.32627842844493
125	72.437398756641	72.7019786673294	0.241688818523844	0.116355669917988	0.169409584451648	-1.52517919270581	-3.30289255528003	0.420678476500692	70.8617051068603	72.2325135100954	75.5392549094289	-1.79133856750851	0.343080260312032	1.74969884254255	-2.50189880769343	-0.753343684613019	-1.8911417414448	0.987406454358057	-0.966048254920275	2.35430298937011
126	72.4310812802211	72.6653268132509	0.236314014709126	0.127039453222769	0.158643236502341	-1.54392170360365	-3.30012510668114	0.454220062600058	70.8864668990834	72.1992875009785	75.4303595343006	-1.70945140587785	0.330917650026433	1.72578997811672	-2.45031315131092	-0.821044724162784	-1.89566461096706	0.996359048808805	-0.912100678820616	2.37684399223968
127	72.431769167408	72.6330573184101	0.239415314058176	0.139204097844073	0.153642164903732	-1.56876934439674	-3.29338700301475	0.484273269454155	70.9038441478626	72.181802892701	75.3176601339092	-1.63734076607144	0.31290727791822	1.72888904746924	-2.39482211390094	-0.903438879674286	-1.90129999951302	1.01128193088474	-0.86806028920506	2.39750512027431
128	72.4421373167322	72.5965244461721	0.246226563280019	0.149364708681624	0.154086584447369	-1.58582114844392	-3.28362232799161	0.500790969435109	70.8948811184053	72.1675254905564	75.2107135131431	-1.52343350079505	0.262019257342109	1.73954055742716	-2.32507290211799	-0.985765584221274	-1.89191187335031	1.00847815073235	-0.842043191439133	2.41735995853344
129	72.4605699787047	72.5464101521394	0.248329261136601	0.149264787590087	0.157542514839244	-1.59341245387065	-3.27523369097184	0.520377899302349	70.8269451711816	72.1443407330086	75.1303701778708	-1.37148584728192	0.171359092402945	1.74215739214756	-2.2668180509451	-1.04358613082863	-1.87813988629364	1.029897848396	-0.798627771914585	2.39129279565503
130	72.4851494855978	72.5335064860535	0.239011493426466	0.153866713628061	0.162373406960344	-1.60072446191967	-3.26653421920025	0.529716759688425	70.8067216640539	72.1495550143698	75.0921123262882	-1.23576190514961	0.0892223711598769	1.76494541350686	-2.22180821179492	-1.10771895018168	-1.83747794653626	1.05372549311824	-0.781768000493722	2.37128129152367
131	72.5132553936151	72.5133324925504	0.230112200486368	0.15627352659864	0.16490236962921	-1.60099628237943	-3.25748992326235	0.529678213581272	70.7417953800314	72.1532797016886	75.0761913596136	-1.10410202581358	0.00782397077842281	1.78216775004513	-2.16697442778967	-1.15393155978511	-1.81271248799134	1.07152749977293	-0.775736974300784	2.34095312101105
132	72.5437279930541	72.505242746759	0.217775370635532	0.145660367371886	0.16190953740303	-1.60823824596545	-3.24949045739043	0.529345764195106	70.6834900918052	72.1672448521341	75.0816028496328	-0.979065592956106	-0.10046264781733	1.80492488964515	-2.12788587196365	-1.20421149997295	-1.7908139042129	1.08437183631489	-0.763351809902233	2.30315220220787
133	72.5720232812903	72.5102094214005	0.199061095863157	0.111617363708558	0.155248358373495	-1.62934525129095	-3.24139763840288	0.533832724182399	70.6517059307096	72.194113551221	75.0858889326569	-0.888462049605169	-0.222030352179397	1.79746421269196	-2.12840771496982	-1.25832429232391	-1.77352028914952	1.11092245652377	-0.737395592289384	2.24458085112513
134	72.5951572232635	72.5122377452344	0.191369219303592	0.0714021912329711	0.147844987651736	-1.65853913897333	-3.22727836378297	0.529307560483418	70.6133738005643	72.2189547465342	75.0894437760157	-0.856648762936936	-0.326396487030692	1.79749523734329	-2.14022519419621	-1.31948002902999	-1.76278100344486	1.11949944102659	-0.740693493291622	2.22373302811722
135	72.6128067952808	72.5033505666109	0.190018488742326	0.0113879754590817	0.135397087900416	-1.68126341482933	-3.20732786286721	0.52767245248127	70.5405719548582	72.2425488479967	75.0896566707678	-0.855832079822811	-0.451041551961599	1.79063402029236	-2.17741391021291	-1.35786171786737	-1.74126414199573	1.14985893756865	-0.760920167427078	2.22181788277495
136	72.6219307358932	72.4992708273381	0.187505660218177	-0.0637313982845402	0.118251955909581	-1.70029233474855	-3.18285563244945	0.517842010359684	70.4638889985094	72.2724301406401	75.101296272804	-0.892293770509359	-0.581263771212878	1.77501531484407	-2.22292030184248	-1.39179143444584	-1.70453616879523	1.16606798869328	-0.783586348415734	2.20755128397853
137	72.6223570415675	72.4997451122696	0.182240792952264	-0.142854037740443	0.101024178891589	-1.70986309194102	-3.15759837190278	0.514596779776288	70.4044158273449	72.2932726816599	75.1288167633065	-0.916665827583688	-0.712055916848971	1.73181392230868	-2.25125266583851	-1.41424012820135	-1.67034602016645	1.18592055700015	-0.805624342405688	2.21395070601762
138	72.6208776366636	72.5121532670455	0.187210608917993	-0.191422806895356	0.0849783682888736	-1.71912184171524	-3.12755335327054	0.505023154159966	70.3572972695946	72.3168842796232	75.1846213708781	-0.935310955109394	-0.800210167900273	1.72367832895466	-2.25428122930326	-1.45026635701643	-1.63722273995742	1.18382020743535	-0.830382011366565	2.2241876411443
139	72.6185380632671	72.5299635071368	0.185306739970037	-0.217270047549086	0.066345346815272	-1.72935272699208	-3.09541317730347	0.514955290303004	70.335845616092	72.3372447666964	75.2399263401775	-0.971171015086426	-0.872823398758914	1.79432324665348	-2.26907259129426	-1.47936457777762	-1.60796522037548	1.19510242781754	-0.837889730291715	2.26464275443327
140	72.610216258977	72.5437913960257	0.186740718331357	-0.206202957420467	0.0497072443162127	-1.72371618800772	-3.06559859438278	0.537127802411684	70.3274337081726	72.3441848543912	75.2902690537534	-0.977441510951175	-0.914723096522297	1.92111796620661	-2.25892796652599	-1.49577930720879	-1.56674337402689	1.19177527565848	-0.814870839065671	2.31265209978102
141	72.6021854583958	72.5453365956861	0.194581322112208	-0.176922670416731	0.0328867275859788	-1.72566861349148	-3.0366324327145	0.569226035257344	70.3582276445348	72.3361438590348	75.2779736344871	-0.938177060444695	-0.941484350628907	2.0424173474097	-2.2481473282054	-1.51972219360002	-1.5420562082294	1.19768073557208	-0.784828988811883	2.37665334571288
142	72.5933244713365	72.541469469629	0.200584795705322	-0.115315450626244	0.0175690894863491	-1.73124023445839	-3.00576499550395	0.600322991697927	70.3842599296381	72.3244597885085	75.2563233909325	-0.847327489291781	-0.940453972157966	2.18367365815601	-2.24944917282862	-1.54127108449082	-1.52292222374202	1.21259427345128	-0.752526594831459	2.42292252363708
143	72.581743700355	72.5224058055205	0.191873931374069	-0.0532955832599128	-0.0021175345191612	-1.73284511908435	-2.97872539605194	0.647458128723397	70.427010217805	72.2966298992631	75.1869383760201	-0.784166167191169	-0.919020520993593	2.31887594828911	-2.25564822651329	-1.54262311022889	-1.52005620511792	1.25458723755497	-0.71658803144275	2.49610778694965
144	72.5634238995889	72.5198858080306	0.186886251305868	0.00986696849424187	-0.0175469469519882	-1.73185487586054	-2.95161927021101	0.684884779695715	70.5031724149494	72.2791109105075	75.1274060238362	-0.713337443037694	-0.867570241752831	2.39527696262966	-2.22216485751349	-1.54115672161669	-1.55483891908775	1.26071994016338	-0.671333854040601	2.5527959914137
145	72.5493993676765	72.5391302297686	0.176790038646439	0.02601716440824	-0.0348157351843959	-1.74957866167439	-2.92844436993914	0.698363906853271	70.5932913425129	72.2599124207691	75.1410046473944	-0.679027955794063	-0.841208584065866	2.3732017212725	-2.19481211570776	-1.55006787049337	-1.63713473561854	1.23087001945815	-0.644094683978126	2.5875869802093
146	72.5297337490645	72.5718843614461	0.162362617081859	0.0545019623980503	-0.0480182801768872	-1.75890064191243	-2.9085941183523	0.731185197539812	70.671062935907	72.2490146742047	75.2054351340047	-0.675231103281474	-0.770619870849887	2.35101269019357	-2.17527861470552	-1.53551674050328	-1.72121700890328	1.21330649297382	-0.599568788598348	2.65306685480843
147	72.5116298000948	72.6064440139225	0.152779432903042	0.0520915363861179	-0.0621088101444234	-1.77068033575598	-2.89099821044143	0.760030197586343	70.7540781761678	72.2622853574343	75.2269796728506	-0.711861793224741	-0.707359124151075	2.26496021250856	-2.15093672094936	-1.52547761859878	-1.81179512570685	1.18025273864286	-0.552250119517125	2.71452730891904
148	72.4921749640432	72.6209252525544	0.144300124285694	0.0345556451919398	-0.0824898893176952	-1.7817987738852	-2.87662765209777	0.779791901157371	70.795222115273	72.2539191323911	75.2547102128968	-0.725580987434286	-0.684137906386195	2.16860353960965	-2.13818553767239	-1.49923912922354	-1.91703900577128	1.13372615573901	-0.512909461923196	2.76959279336554
149	72.4715135750869	72.6296279496896	0.117829900095921	0.00582605826979327	-0.110169207577679	-1.80741987211937	-2.87600569605505	0.792850495579401	70.7868553586991	72.2554793859342	75.2948412476386	-0.71289235938774	-0.681931047258464	2.0386709040371	-2.17573699208045	-1.484821230374	-2.00325084573139	1.10007395601114	-0.490464556268291	2.81561400350311
150	72.4341805040853	72.6310466146713	0.076564772904166	-0.0359265890614686	-0.144642265935983	-1.84248986560369	-2.88438965453243	0.792115690087844	70.7821227023107	72.2583732921194	75.3001622785521	-0.74937890185969	-0.662162186670859	1.8784726388205	-2.22148938625618	-1.49437501049914	-2.07362687407604	1.07482360517591	-0.491018720740965	2.8408795344757
151	72.3886776300433	72.5829945212093	0.0183338990533575	-0.127347745634205	-0.187683564951336	-1.89041181227715	-2.90632366041532	0.762356834147839	70.7152573382205	72.217336758214	75.2594551721329	-0.803531190800902	-0.731019379612093	1.7056546910969	-2.2770357253558	-1.53315521370709	-2.13011952153405	1.04087555298126	-0.518148690625011	2.8108005611881
