# Supplementary material for: Responses to active stand test predict 12-year incident cardiovascular disease and mortality
Source: Commun Med (Lond). 2025 Dec 13;6:4. doi: 10.1038/s43856-025-01253-3 (PMC12764857; doi:10.1038/s43856-025-01253-3)
Supplement: Supplementary file 3 — Supplementary Data 2 [file 43856_2025_1253_MOESM3_ESM.csv]

time	FPCHR1 mean	FPCHR1_high	FPC_HR1_low	FPC_SBP5_mean	FPC_SBP5_high	FPC_SBP5_low
1	65.07548486	67.190482	62.96048772	0.805457443	1.358327978	0.252586908
2	65.09284164	67.20948231	62.97620097	0.874605463	1.492306555	0.256904371
3	65.11210355	67.2306791	62.993528	0.935875309	1.610292862	0.261457757
4	65.13038297	67.25085299	63.00991295	0.994952983	1.720463708	0.269442259
5	65.14451709	67.26411686	63.02491732	1.056301606	1.826150583	0.286452629
6	65.15536783	67.27334212	63.03739354	1.118563046	1.926078165	0.311047927
7	65.16215115	67.27810975	63.04619255	1.180386654	2.01895467	0.341818638
8	65.16501572	67.27984601	63.05018543	1.245143888	2.110580317	0.379707458
9	65.16959324	67.283629	63.05555748	1.307027818	2.191966559	0.422089078
10	65.18065819	67.29579787	63.06551851	1.366417999	2.265077075	0.467758923
11	65.19370396	67.31011768	63.07729024	1.426044357	2.336495421	0.515593293
12	65.2038375	67.32042003	63.08725497	1.493449673	2.411395434	0.575503912
13	65.2174645	67.33351466	63.10141434	1.56241096	2.483159205	0.641662716
14	65.22767442	67.34288998	63.11245885	1.629670232	2.547570699	0.711769765
15	65.22864773	67.3409279	63.11636757	1.699483106	2.611647102	0.787319109
16	65.23074237	67.34087579	63.12060895	1.765303451	2.66441025	0.866196652
17	65.24545272	67.35470232	63.13620313	1.824515478	2.701266081	0.947764874
18	65.26102379	67.37064311	63.15140448	1.881703143	2.731956658	1.031449627
19	65.28120771	67.39155662	63.1708588	1.946577633	2.763502235	1.129653031
20	65.30564357	67.41877076	63.19251638	2.019310991	2.794538556	1.244083426
21	65.32663471	67.4418314	63.21143802	2.105571903	2.833496088	1.377647718
22	65.34681454	67.4644488	63.22918029	2.203934186	2.881577879	1.526290494
23	65.37300415	67.49245203	63.25355627	2.32569683	2.946545449	1.70484821
24	65.41293145	67.53481155	63.29105134	2.485719937	3.050706714	1.920733161
25	65.48394935	67.60728814	63.36061056	2.710995793	3.221533854	2.200457732
26	65.59056552	67.71421671	63.46691433	3.00398033	3.456062707	2.551897953
27	65.7347689	67.85673552	63.61280227	3.333148025	3.716902473	2.949393578
28	65.94208787	68.05945494	63.8247208	3.616632064	3.92203386	3.311230268
29	66.25932549	68.36417805	64.15447292	3.774568461	3.991576336	3.557560585
30	66.76885157	68.85133739	64.68636575	3.706842828	3.816137458	3.597548197
31	67.57743389	69.63125317	65.52361462	3.255359264	3.205870319	3.30484821
32	68.74957516	70.77777448	66.72137584	1.976053572	1.635633345	2.316473799
33	70.23841734	72.25150055	68.22533412	-0.65768168	-1.462063857	0.146700497
34	71.9717337	73.99159274	69.95187466	-4.732837448	-6.076727204	-3.388947691
35	73.73395532	75.78531422	71.68259642	-9.82775594	-11.66044633	-7.995065555
36	75.32231771	77.42269548	73.22193993	-15.41800892	-17.60654845	-13.22946939
37	76.63303444	78.79007802	74.47599086	-20.70800594	-23.01086896	-18.40514292
38	77.6442923	79.85879891	75.4297857	-24.86422251	-27.01214703	-22.716298
39	78.34021623	80.60527458	76.07515789	-27.57649115	-29.42016419	-25.73281811
40	78.80624038	81.11545424	76.49702653	-29.04684351	-30.54948687	-27.54420016
41	79.10217976	81.45066771	76.7536918	-29.46687816	-30.63054077	-28.30321556
42	79.22403485	81.6099646	76.83810511	-28.96221917	-29.78306406	-28.14137429
43	79.15532904	81.57298498	76.7376731	-27.58513875	-28.03921738	-27.13106012
44	78.88291305	81.3268176	76.4390085	-25.40215476	-25.45382464	-25.35048488
45	78.40026465	80.86449857	75.93603072	-22.5355406	-22.17200235	-22.89907885
46	77.72856852	80.21174455	75.24539249	-19.25621675	-18.50595795	-20.00647554
47	76.8891262	79.38447666	74.39377574	-15.82352055	-14.75643858	-16.89060251
48	75.95900705	78.46854596	73.44946815	-12.55704662	-11.26676511	-13.84732813
49	75.01662751	77.53910912	72.49414589	-9.664927225	-8.254668616	-11.07518583
50	74.13183594	76.66663793	71.59703395	-7.26763088	-5.827330557	-8.707931202
51	73.34244052	75.88845638	70.79642466	-5.357321601	-3.953544185	-6.761099017
52	72.6936796	75.25284011	70.13451909	-3.950450696	-2.628949694	-5.271951697
53	72.19104382	74.76011599	69.62197165	-2.950284268	-1.742471573	-4.158096963
54	71.82268247	74.40112962	69.24423532	-2.27238676	-1.189884144	-3.354889377
55	71.56709254	74.15480882	68.97937627	-1.853057838	-0.900509243	-2.805606434
56	71.41713871	74.01371122	68.8205662	-1.621775651	-0.792693886	-2.450857415
57	71.35010323	73.95494332	68.74526314	-1.494951715	-0.789677479	-2.200225951
58	71.34545304	73.95780525	68.73310084	-1.428821435	-0.836191377	-2.021451493
59	71.38559034	74.00434015	68.76684054	-1.393782513	-0.905060715	-1.882504312
60	71.45979861	74.08364825	68.83594896	-1.358111801	-0.967478444	-1.748745158
61	71.55399921	74.1803272	68.92767122	-1.31260453	-1.014664056	-1.610545004
62	71.65450755	74.28029819	69.0287169	-1.250389849	-1.034410642	-1.466369056
63	71.75932508	74.38342828	69.13522188	-1.181870374	-1.048229676	-1.315511071
64	71.86720371	74.49080158	69.24360584	-1.12213979	-1.069436105	-1.174843476
65	71.98311502	74.6063225	69.35990755	-1.074761203	-1.100840239	-1.048682167
66	72.10040218	74.72347997	69.47732438	-1.040536533	-1.145201771	-0.935871295
67	72.22504898	74.84910675	69.60099121	-1.031502668	-1.219125754	-0.843879581
68	72.35299208	74.97822129	69.72776287	-1.043701427	-1.311465034	-0.775937821
69	72.48242703	75.10811373	69.85674034	-1.067687615	-1.41268237	-0.72269286
70	72.60461969	75.23086631	69.97837308	-1.110513032	-1.529192959	-0.691833105
71	72.72098815	75.34799796	70.09397834	-1.165194724	-1.653754931	-0.676634517
72	72.8326184	75.46062385	70.20461295	-1.227206965	-1.781057237	-0.673356693
73	72.94132902	75.57004761	70.31261043	-1.29417666	-1.908380363	-0.679972957
74	73.04401698	75.67245392	70.41558004	-1.355381393	-2.026079593	-0.684683193
75	73.14214089	75.7694712	70.51481059	-1.403297904	-2.123246916	-0.683348892
76	73.22874954	75.85395905	70.60354004	-1.440237314	-2.203761549	-0.676713079
77	73.30389358	75.92787418	70.67991298	-1.462339235	-2.262882998	-0.661795472
78	73.36146236	75.98372183	70.73920288	-1.468030384	-2.300143877	-0.63591689
79	73.40642703	76.02878691	70.78406715	-1.463894174	-2.322819346	-0.604969001
80	73.44130093	76.06484523	70.81775663	-1.453559112	-2.336772174	-0.570346049
81	73.46707337	76.0930991	70.84104763	-1.429561244	-2.33373379	-0.525388697
82	73.48671324	76.11429849	70.85912798	-1.403949879	-2.32433824	-0.483561518
83	73.50438376	76.13361982	70.87514771	-1.377276503	-2.309653532	-0.444899474
84	73.51627724	76.14611388	70.88644061	-1.340292292	-2.2828593	-0.397725284
85	73.52508266	76.15576318	70.89440214	-1.294473503	-2.247512574	-0.341434431
86	73.5298216	76.15961638	70.90002682	-1.250486036	-2.211280633	-0.289691439
87	73.52739788	76.15475815	70.9000376	-1.200887578	-2.168371991	-0.233403165
88	73.51859968	76.14277296	70.89442641	-1.140674388	-2.114214444	-0.167134331
89	73.50779137	76.12826137	70.88732137	-1.079623644	-2.056086034	-0.103161254
90	73.49871723	76.11464677	70.88278769	-1.018796793	-1.993801746	-0.04379184
91	73.48780234	76.10021856	70.87538612	-0.956582126	-1.92544624	0.012281988
92	73.47430927	76.08187762	70.86674092	-0.890379792	-1.848969358	0.068209773
93	73.46301857	76.06667355	70.8593636	-0.824355707	-1.768365875	0.119654462
94	73.45540244	76.05697018	70.8538347	-0.760868285	-1.683157517	0.161420948
95	73.43618544	76.0341805	70.83819037	-0.685382203	-1.578342874	0.207578468
96	73.4196209	76.0113741	70.82786771	-0.610036908	-1.468219339	0.248145524
97	73.40868458	75.99589241	70.82147675	-0.532133791	-1.354262518	0.289994937
98	73.39783904	75.9794063	70.81627179	-0.454770317	-1.238923459	0.329382826
99	73.38618564	75.96097356	70.81139771	-0.382461418	-1.129718871	0.364796035
100	73.37809878	75.9461781	70.81001946	-0.323115317	-1.03184633	0.385615696
101	73.3697251	75.93332664	70.80612357	-0.264683855	-0.930822105	0.401454395
102	73.36116648	75.9214075	70.80092545	-0.215648709	-0.835009121	0.403711703
103	73.34609956	75.90305439	70.78914473	-0.168804793	-0.740484768	0.402875182
104	73.32658198	75.87999416	70.77316979	-0.11947053	-0.64135189	0.402410829
105	73.3026055	75.85273971	70.75247129	-0.06907598	-0.540333122	0.402181163
106	73.27381371	75.8205048	70.72712263	-0.02219912	-0.450549402	0.406151162
107	73.23697741	75.78012308	70.69383173	0.024440093	-0.358657401	0.407537587
108	73.1960643	75.7374412	70.65468739	0.07446312	-0.261084452	0.410010692
109	73.15188268	75.69130932	70.61245605	0.121827181	-0.164109672	0.407764035
110	73.10995137	75.64835033	70.5715524	0.162895323	-0.077468774	0.40325942
111	73.06202855	75.59923885	70.52481824	0.20708236	0.015090603	0.399074116
112	73.01160193	75.54672599	70.47647787	0.246012866	0.102112611	0.389913121
113	72.96337993	75.49501011	70.43174975	0.276155095	0.178507083	0.373803106
114	72.90867329	75.43709819	70.38024839	0.294997154	0.240143837	0.349850471
115	72.84852995	75.37346799	70.32359191	0.311546636	0.300365471	0.322727802
116	72.79270533	75.31515429	70.27025636	0.315170076	0.349275993	0.281064158
117	72.74069838	75.26245374	70.21894301	0.314507854	0.393668205	0.235347503
118	72.6935018	75.21529654	70.17170706	0.30693851	0.430895702	0.182981318
119	72.64724735	75.16842501	70.1260697	0.300388564	0.470180976	0.130596153
120	72.60355566	75.12414231	70.08296902	0.291643747	0.504224954	0.07906254
121	72.56752474	75.08722865	70.04782083	0.27898614	0.53578275	0.022189531
122	72.5354329	75.0544493	70.0164165	0.268248664	0.570534886	-0.034037558
123	72.50093525	75.01830575	69.98356476	0.254426574	0.603357055	-0.094503906
124	72.47823079	74.99373772	69.96272386	0.239699585	0.636378088	-0.156978918
125	72.46314892	74.97854734	69.9477505	0.229490805	0.67510256	-0.21612095
126	72.45387916	74.96930972	69.9384486	0.225678898	0.719244009	-0.267886213
127	72.45135948	74.96589539	69.93682357	0.229662285	0.765312968	-0.305988398
128	72.457163	74.97284439	69.94148161	0.23679951	0.809707737	-0.336108717
129	72.46892435	74.98746866	69.95038004	0.238687839	0.845974677	-0.368599
130	72.48985582	75.01081065	69.96890098	0.230724801	0.867783192	-0.406333589
131	72.5132629	75.03676374	69.98976205	0.222925872	0.884337276	-0.438485532
132	72.53998243	75.06615826	70.0138066	0.210756798	0.890306471	-0.468792876
133	72.56600726	75.09390462	70.0381099	0.190550659	0.890588329	-0.509487011
134	72.58708711	75.11571105	70.05846317	0.179693461	0.893970678	-0.534583755
135	72.602154	75.13071205	70.07359595	0.172633323	0.898110998	-0.552844351
136	72.60999289	75.13690847	70.08307731	0.163054083	0.897454431	-0.571346265
137	72.61042387	75.13418248	70.08666526	0.150601029	0.893632116	-0.592430059
138	72.61029607	75.13129382	70.08929832	0.150360217	0.897253606	-0.596533173
139	72.60991757	75.12817496	70.09166018	0.146126066	0.896867684	-0.604615553
140	72.60375148	75.11831506	70.0891879	0.148497584	0.904945255	-0.607950087
141	72.59665266	75.108242	70.08506332	0.158424799	0.920456337	-0.60360674
142	72.5882777	75.09767359	70.07888181	0.169839892	0.94194525	-0.602265466
143	72.57596866	75.08186249	70.07007483	0.168012876	0.948541096	-0.612515343
144	72.55918657	75.06055575	70.05781738	0.169657899	0.958626065	-0.619310268
145	72.54839993	75.04608331	70.05071654	0.16211611	0.96021265	-0.635980429
146	72.53383605	75.02652521	70.04114688	0.151865109	0.954296463	-0.650566245
147	72.52085757	75.00964327	70.03207186	0.142980011	0.940345734	-0.654385712
148	72.50470555	74.9908774	70.0185337	0.133619273	0.920166934	-0.652928387
149	72.48690201	74.97210188	70.00170215	0.106929157	0.883702905	-0.66984459
150	72.45334044	74.93664407	69.97003682	0.065616582	0.826821293	-0.695588128
151	72.40758947	74.89181478	69.92336416	0.004155473	0.748817187	-0.74050624
