# Supplementary material for: Responses to active stand test predict 12-year incident cardiovascular disease and mortality
Source: Commun Med (Lond). 2025 Dec 13;6:4. doi: 10.1038/s43856-025-01253-3 (PMC12764857; doi:10.1038/s43856-025-01253-3)
Supplement: Supplementary file 4 — Supplemtary Data 3 [file 43856_2025_1253_MOESM4_ESM.csv]

	HR_IncCVD	HR_NoCVD	SBP_IncCVD	SBP_NoCVD	DBP_IncCVD	DBP_NoCVD	SVI_IncCVD	SVI_NoCVD
1	64.2594435981716	65.0173764436419	0.988688157660042	0.663681229277738	0.318983061896379	0.18961945218204	0.262629781448841	0.227439738215725
2	64.3001673096512	65.0346620470436	0.980414643342399	0.738367750739393	0.30123057405605	0.213016984053805	0.292676735103701	0.259470648347465
3	64.3480243245655	65.0513758787435	0.953907792534269	0.80992725278606	0.261297326796134	0.229945029856547	0.321086611747891	0.293684183265204
4	64.4120841322779	65.0648097794187	0.910423067091255	0.877152980509217	0.215593073275268	0.252052974531498	0.362006046270731	0.320713005203348
5	64.449189678828	65.0785434695707	0.900903108448648	0.946741975410488	0.195258286919109	0.273849742930314	0.377594504528395	0.354434735479866
6	64.4517029388339	65.0873281694385	0.887497722382298	1.01961616326538	0.187469535001742	0.294908681379728	0.414295463312569	0.383848304605343
7	64.436451228192	65.0834367580779	0.880627807338913	1.10196225434509	0.170183389089023	0.316746571561451	0.447614528099774	0.414909405754225
8	64.4220163802022	65.0773914849557	0.922347934366061	1.17888218180234	0.180785922880826	0.330658294163999	0.467607267949026	0.446784145620762
9	64.41376585741	65.0759152664916	1.02191042799731	1.25543118909803	0.190211131766778	0.338820327998111	0.476737917785584	0.482519542842491
10	64.4110578972323	65.0803026724452	1.10160490272582	1.33115514260633	0.173910648906725	0.346609406681924	0.508414231371422	0.514320495666069
11	64.4134403712231	65.0894855299745	1.1660437141073	1.40470882223144	0.12147437663274	0.354719130690077	0.545992376935885	0.54812855130331
12	64.4136291235934	65.1025191124407	1.2240686769181	1.46989918610076	0.071396082923761	0.366663522164182	0.596326402310472	0.578530176680029
13	64.4164931517566	65.1201828148356	1.25489824100557	1.54216706195362	-0.00617040808445224	0.3818653324553	0.685105019094143	0.610949654451201
14	64.3982253249143	65.1354711185707	1.26127570173706	1.61442698533218	-0.0685546462565859	0.400722515862014	0.778623448706229	0.640984599627692
15	64.3596736928261	65.1420248441569	1.2955387015818	1.69065120326667	-0.0911860613323313	0.419030760521544	0.886176503390309	0.668283821106243
16	64.3367398381951	65.1500990550272	1.3656659574147	1.75727484642702	-0.0927308079462171	0.435220034250616	0.975249559745772	0.697159337159816
17	64.3337891819143	65.1664732268625	1.48333195697292	1.81901153725283	-0.0853548553333697	0.442827605277608	1.06463214653252	0.732810858786557
18	64.329640889449	65.1833727807344	1.63076263168805	1.87723755358519	-0.0540084952993081	0.458264844337061	1.1400155347836	0.763752040633484
19	64.3519409493505	65.2032279147109	1.79083449744585	1.94441399222804	-0.0200542260689152	0.480650419743686	1.21721325407777	0.794953740803559
20	64.3748498351838	65.2266487466978	1.95233448542582	2.01652428522052	0.0101496115121785	0.50961300093052	1.27636019146312	0.828403641193398
21	64.3852562738871	65.2474363825305	2.08022108308512	2.10973213487328	0.0369294982981866	0.543638493935422	1.33729755793183	0.86236148627888
22	64.4020216892437	65.2677315987222	2.19874534566784	2.21698333208157	0.093386455415684	0.588105277512899	1.38040952417577	0.891345886450665
23	64.430515367907	65.2946054763951	2.32269880548214	2.34379719632048	0.175212201342574	0.637652659575775	1.39800531907299	0.923176227062294
24	64.48183507843	65.3362857491598	2.4540333856034	2.50476021503105	0.260334974933578	0.694844940357246	1.3891780017483	0.947791022798623
25	64.5831337207035	65.4114579208575	2.67440402775231	2.72467864493849	0.399821632088024	0.791138771320436	1.35801969488969	0.951879026479094
26	64.7130129677435	65.5212706962959	3.00521542827419	3.01260798148453	0.607914083535813	0.958086366488459	1.27595868980777	0.91420186155439
27	64.8845972205212	65.673839849254	3.37609236267333	3.34580732869499	0.853400365248518	1.18511014765174	1.14508176720418	0.827799256380579
28	65.1293450784316	65.8951652925705	3.72474241942542	3.63636478568617	1.12828807623432	1.43581282308061	0.96327210916493	0.676059761500819
29	65.4558854151393	66.2359325449322	3.95658639245918	3.79768164692002	1.44614822759722	1.66427435844859	0.68277662235194	0.446375176381973
30	65.8785426436839	66.7952380106053	3.93165124349081	3.7474224852207	1.63904104866124	1.81890067636893	0.280492911467313	0.112876259027962
31	66.6116411753429	67.6687468184464	3.47015765991233	3.33754529076752	1.68681130909522	1.82267125312635	-0.187257393116967	-0.299968051196704
32	67.6746303022597	68.9253121363666	2.22804447188205	2.11751535412716	1.48670843065023	1.4669620597039	-0.674643935758182	-0.714988668439365
33	68.9721592549333	70.5231770486649	-0.38385098204829	-0.473693074053457	0.645559373643535	0.3563316808511	-1.03909583907487	-1.05005375068396
34	70.5570919519175	72.3962423586507	-4.33707531820125	-4.54764092737461	-1.25841581295941	-1.77431720124243	-1.10680447900928	-1.20904816655648
35	72.2199609044966	74.2922989771874	-9.32595748041452	-9.62336183591342	-4.10780703323307	-4.84215027857994	-0.764905366062632	-1.08921975042721
36	73.6722338144978	76.013060816794	-14.9864031547068	-15.1887433168997	-7.7555859043427	-8.49660832800749	0.0383984743340573	-0.647319588872533
37	74.8775802201712	77.4436850676902	-20.3875607685765	-20.4740291212346	-11.6579346990602	-12.2484131099709	1.28557779045719	0.0619240291023488
38	75.8575560760262	78.5549949146335	-24.722186691281	-24.598448122742	-15.2340986805706	-15.4898071108979	2.7617902011969	0.936003354644402
39	76.5202741075431	79.3106562597236	-27.6794773152848	-27.2184871218866	-17.9009450878227	-17.7723313944387	4.26659272630232	1.83710988223014
40	77.0140027366388	79.8128517414879	-29.4029127235212	-28.6094716730436	-19.5715226059509	-19.0603198614127	5.63972995314398	2.64671264131292
41	77.3582989697342	80.1252222029648	-29.969040356375	-28.9411995108961	-20.291247662845	-19.5167839704633	6.70527555909419	3.28097182002813
42	77.5285373789015	80.2369843692355	-29.7505785765022	-28.3063015459187	-20.3815732221033	-19.2556978780829	7.38648434768967	3.70004995370384
43	77.5158442737785	80.1324527461648	-28.6853430540549	-26.7562726568746	-19.9213696270329	-18.3411038771749	7.73699270333479	3.90243673182481
44	77.3479082649774	79.8015047980158	-26.918979301438	-24.3798089424731	-18.930680139335	-16.8628513498367	7.81814543111948	3.91474398715794
45	77.0142585410257	79.2283674326587	-24.4297011213267	-21.3116588979942	-17.4689256258275	-14.9308464680667	7.64443271912818	3.7947040962903
46	76.55772872295	78.4241331233517	-21.4032213877297	-17.8691308509182	-15.6399166977683	-12.7541158037409	7.32146454938828	3.56217611006535
47	75.9332153879019	77.4437081726574	-18.0397868211393	-14.3231289991586	-13.6341664078545	-10.5665348180542	6.90731573576716	3.24489491096409
48	75.2712456296315	76.3591039241403	-14.6515844640812	-10.9996780673249	-11.6007756797573	-8.55528842202932	6.4125472601892	2.87682930079073
49	74.5245429847401	75.2650304101354	-11.4491925109531	-8.10461193339985	-9.72054246494071	-6.84910385465129	5.85556471900248	2.50162012104164
50	73.7744327357559	74.2432001520607	-8.675787880654	-5.75695347806059	-8.10894779090321	-5.47762232220175	5.26964790189421	2.10622950164455
51	73.0416280986712	73.3618678973219	-6.3745524956092	-3.92301694052568	-6.79227621449485	-4.4100941081091	4.68602556433561	1.70097107067021
52	72.4363250064286	72.6420275513535	-4.60875945444445	-2.6225517357418	-5.7439049976037	-3.60559277421353	4.12257223193583	1.28586455418359
53	71.8885676527133	72.0975701824783	-3.34790519960931	-1.74588243104678	-4.88853248003641	-3.00134034676013	3.57756890016839	0.865631377324282
54	71.4158137850309	71.7035802049918	-2.4607059615412	-1.18827638008972	-4.22946879275241	-2.53131585321787	3.08127816893709	0.434761746794771
55	71.0163945229278	71.4461540655342	-1.86005069205431	-0.866911661985077	-3.70276233818206	-2.15720004263575	2.62651744716687	-0.00686283185101216
56	70.7335890036007	71.3021952456573	-1.50685417061631	-0.712011589855399	-3.27218307794383	-1.83869125790294	2.1619042058992	-0.435977846418546
57	70.5111278237157	71.2535240163077	-1.31424414138933	-0.633405041641048	-2.8977919359434	-1.53750112791381	1.69519579140088	-0.854061397496964
58	70.3861551966027	71.2703980545539	-1.21772591396157	-0.597080430399675	-2.60177246537821	-1.24633089677412	1.25159713407767	-1.25672614146841
59	70.3376469827112	71.3426818367775	-1.27256771745016	-0.569449860417935	-2.38675192572407	-0.954211398025304	0.814367206106231	-1.63941225669546
60	70.378983745414	71.4479572780125	-1.44338964617899	-0.525865147348572	-2.20017777078062	-0.650067861594331	0.414422561504407	-1.9851062381776
61	70.4608376927144	71.5782036682583	-1.64229328125928	-0.459669774137805	-2.05671570509016	-0.35002615621092	0.0707191353904549	-2.31233294877532
62	70.5690139793754	71.7088011983252	-1.82833216729537	-0.367890019495093	-1.92927206061467	-0.0707403863997976	-0.241135482287441	-2.61249940203659
63	70.6565176262905	71.8468584077042	-1.96767526911074	-0.267996141900427	-1.82729592165664	0.188454564200305	-0.509054323000798	-2.89038216076563
64	70.78894943476	71.9825171271498	-2.06601673964006	-0.183987440145835	-1.69060753710923	0.413925917167591	-0.760194939206496	-3.14253309405152
65	70.9276653774185	72.1249004422129	-2.11326738689075	-0.12461319685567	-1.57351717299261	0.595125758233704	-0.960137006277345	-3.37281486020981
66	71.0601451600158	72.270843167786	-2.11896701325103	-0.0931593960739203	-1.44342913091837	0.743321714740739	-1.15192390237887	-3.58369053410015
67	71.2032146479526	72.4204868316064	-2.09880072953165	-0.099891477301964	-1.33193604636493	0.864458833069871	-1.32035242424385	-3.7725595744872
68	71.3703999502554	72.5708264193583	-2.09217210582551	-0.128218037612724	-1.22318527256243	0.950314625951676	-1.47388131775563	-3.93448347975186
69	71.5312610743705	72.7240794751777	-2.04383341813588	-0.177788865970571	-1.13914296195941	1.00977832677084	-1.59100330105639	-4.07925252488029
70	71.6551948181789	72.870955501885	-1.99810102641774	-0.246307610122201	-1.06020149327508	1.0382319111786	-1.70972682884243	-4.20383484149029
71	71.763787544917	73.0026350992027	-1.90245222635914	-0.33364913595829	-1.0038109260076	1.04510845933594	-1.79080254100598	-4.30494834908001
72	71.8665289651374	73.1323181217333	-1.80064174337753	-0.42699358448852	-0.954771238999124	1.02324564956091	-1.8569754058068	-4.38816234091559
73	71.9529904025588	73.2577962108969	-1.7127002290665	-0.532818246436803	-0.922768456947689	0.986960428671666	-1.91163549504244	-4.45631135805275
74	72.0326642777014	73.3704672192647	-1.65256138275493	-0.629797505767684	-0.890162808963445	0.941903694914023	-1.95626558092002	-4.50546013638211
75	72.1192638818308	73.4709472278082	-1.60725710758201	-0.717058971615273	-0.863298025480472	0.893590725580797	-2.00070842523763	-4.5448718772019
76	72.20617273592	73.5622422315637	-1.61677241317699	-0.783853627452666	-0.848842330088829	0.84201988089669	-2.02924007964941	-4.56773778521138
77	72.2807706487201	73.6379913029605	-1.65489834633471	-0.841502244164208	-0.85481031884634	0.794618054017431	-2.0458787299902	-4.58190854150532
78	72.3380545611535	73.6969064329942	-1.70901063723077	-0.888624566767626	-0.876834992237487	0.747340380546201	-2.05107551974663	-4.58977846086948
79	72.387489356865	73.7409260135029	-1.77125262584948	-0.922683310414046	-0.904699771387642	0.69869591880122	-2.05978175842676	-4.59213688935534
80	72.4431044205467	73.7775659740603	-1.84357805711179	-0.948007447737719	-0.937557562411732	0.656766618299185	-2.06242758777155	-4.58761337290159
81	72.4977513067185	73.8070815418414	-1.89432843096524	-0.9714622265014	-0.963187514609251	0.616960103379919	-2.05161473379562	-4.58729724003671
82	72.567230465122	73.8294643701915	-1.93133088547627	-0.98979119327242	-0.988914188462403	0.580759448585098	-2.03300832907378	-4.58356211551375
83	72.6374495112353	73.8496366209206	-1.91981369537277	-0.999847296890397	-0.990582528020768	0.553109211297737	-2.02026801050391	-4.58010924306741
84	72.6937131698826	73.8677222794442	-1.89225153679042	-0.998872912081737	-0.989362463803475	0.532301181987265	-2.00400427808242	-4.57938260003072
85	72.7147257188316	73.8844386759506	-1.80812935610365	-0.998413229661946	-0.984866686166004	0.512017983739419	-1.98491617558228	-4.57768267527959
86	72.714474170844	73.8942119044207	-1.71592014719538	-0.990937817463448	-0.974508183758185	0.493517852583182	-1.982349319192	-4.57063319518161
87	72.7139779084179	73.899666447257	-1.64125408692543	-0.975196463595146	-0.95112840588237	0.476556925473658	-1.98672526019314	-4.56437107472943
88	72.6957642537817	73.894904644816	-1.55293652111169	-0.947169393749094	-0.889049110714423	0.459750624121943	-1.99968565444038	-4.55967708799237
89	72.6635309160064	73.8894660927627	-1.41869613088401	-0.923274456175966	-0.824332921042935	0.445811766643181	-1.9987711416703	-4.55010298647222
90	72.6408405555906	73.8771195909387	-1.29909571184719	-0.886167890718108	-0.750176926524374	0.432964777607774	-2.00532450327067	-4.54034008491575
91	72.6119105290104	73.8642838230536	-1.19178146760538	-0.849782751490284	-0.688151949706149	0.421929422676833	-1.98930460909821	-4.53267704404453
92	72.5641637507532	73.8471122744933	-1.04104251711629	-0.813754313714871	-0.63658239566754	0.409703308402365	-1.97827919272972	-4.52425557919466
93	72.5191473857817	73.8359901266074	-0.897043213700899	-0.776141437389961	-0.629082428182523	0.398341319656835	-1.94758663119456	-4.51348785268338
94	72.4878147193178	73.8283323112747	-0.799493411108269	-0.731507465570514	-0.634874082934849	0.39407557467954	-1.91422832274978	-4.50328076754173
95	72.4386604728525	73.8235255728091	-0.691254886641055	-0.676968929321848	-0.637105052601282	0.400982009886719	-1.85296541071799	-4.49590508362379
96	72.4354584420518	73.8165796512904	-0.595536982455134	-0.62068409513461	-0.630836089384713	0.414928291286785	-1.82920389254557	-4.49112231815196
97	72.4068557875968	73.8172940589633	-0.472914450894878	-0.555757082742041	-0.603436239830171	0.433288333792326	-1.79346977072157	-4.48366061054154
98	72.3790428991128	73.8180936316406	-0.357620642800147	-0.488241775787263	-0.585810328954003	0.459749630199453	-1.76072298156074	-4.47150152282894
99	72.3300802632893	73.820716253727	-0.261163439989654	-0.427496972678599	-0.557680016194473	0.477261993955563	-1.7500311539645	-4.45514439710689
100	72.3266814484927	73.8208924686385	-0.18865715453354	-0.376353162368577	-0.587059151907195	0.486495700000328	-1.73029902542804	-4.43331928863364
101	72.3018557134203	73.8177066998914	-0.112402259347169	-0.313011376226441	-0.614297010783393	0.494785134718622	-1.70120458714807	-4.40410838624348
102	72.3171510962505	73.8129056360552	-0.0921646963030918	-0.250985113315502	-0.643097892002115	0.507093068363835	-1.67639269224217	-4.37369100538235
103	72.3379540846409	73.797895244774	-0.0672713038901293	-0.185295773314194	-0.639824241582822	0.513583346449871	-1.65970720890752	-4.33784747410985
104	72.3764752120786	73.7724426598265	0.0407969845070396	-0.126637863810893	-0.62027270965107	0.521206838368795	-1.63543631602316	-4.30535724652304
105	72.3972185609556	73.7393560625891	0.184390035109126	-0.0730384183091588	-0.558587053066965	0.530564618610199	-1.63201314614518	-4.2781197222766
106	72.3902204833967	73.7075065220398	0.342499595783532	-0.0377616869607404	-0.503602011441176	0.530639557490679	-1.62521410693604	-4.25574451136819
107	72.3547025977567	73.6697697740928	0.496347242606574	-0.0111074229983163	-0.454574502872717	0.525678526069994	-1.60232241208347	-4.23320289377587
108	72.2988470714737	73.6298462971107	0.616033765518867	0.0172469061195602	-0.432053402525536	0.516752103129896	-1.5719113639728	-4.21321669262573
109	72.2357699065486	73.5917497608205	0.705390343649042	0.0429629394444054	-0.417822480974908	0.505897653091163	-1.54902507432046	-4.18989025352413
110	72.1669357229203	73.558143891985	0.761848588496661	0.0642118243069167	-0.403339534153771	0.489588972384599	-1.52096523321857	-4.15934697787678
111	72.0894284910779	73.5152961785567	0.806657016536119	0.0922064090311203	-0.379586182650708	0.479977244897724	-1.48613366766466	-4.12314462627971
112	72.0180877022049	73.4662432433581	0.836737505864432	0.121898503400373	-0.370763975302144	0.469191047883714	-1.46549588131198	-4.09014380615581
113	71.9671387054667	73.4172998822297	0.869074396512795	0.145315311316289	-0.358494119983958	0.457229382255394	-1.44729132564451	-4.06205152628181
114	71.9115904232901	73.3632985457389	0.831064483562466	0.170022231877045	-0.375313067699491	0.451188502182758	-1.41225729767765	-4.03978913160375
115	71.8325001596913	73.3037033010284	0.770703157030426	0.196528724567624	-0.412640712118592	0.44724759907327	-1.38525481598664	-4.02082623386642
116	71.7803782047175	73.2476441991831	0.685596003371302	0.21145701796508	-0.466794660302731	0.439395532623606	-1.36304748203454	-4.00737310700266
117	71.7339069736773	73.1961725868305	0.579778342364693	0.226244674199467	-0.536058194225856	0.438152234335361	-1.32133331554387	-3.99634333236981
118	71.6828887489648	73.1471756965779	0.484383217773962	0.225160817296206	-0.614872127449114	0.443063249272957	-1.26766629971961	-3.98442969418924
119	71.6346273619343	73.0994085474844	0.40147650614666	0.21824097247146	-0.682614079645814	0.445965795401916	-1.22570228127343	-3.97253251468643
120	71.5942990163634	73.0525845000914	0.335236113181817	0.205276523767989	-0.748845675825131	0.448636142831479	-1.18078246187005	-3.96687483236136
121	71.5457423551223	73.0104130862016	0.296540903243875	0.191979054484777	-0.818122322607852	0.452208330211893	-1.13322826797719	-3.96043824049157
122	71.5129891554537	72.9726591457777	0.282600960599082	0.172197104172387	-0.867811619394225	0.450077552098643	-1.12033937100448	-3.95255210782157
123	71.485305351804	72.9375385326386	0.241942044499617	0.155453380512587	-0.903313420564595	0.444207783067571	-1.13343254147514	-3.95073167136241
124	71.4359814365119	72.9110297119009	0.208100452642689	0.144380780777033	-0.953564766236984	0.437444649494335	-1.12596685143361	-3.95058586818716
125	71.4353760778288	72.8920489975059	0.192953334915712	0.136001277321555	-0.977552938406853	0.430808365753635	-1.12591537823955	-3.94493832434845
126	71.419623726196	72.8835311831795	0.155975793510216	0.131193909630796	-0.984787659217046	0.4212492540366	-1.12979217517895	-3.93755959767928
127	71.3967146354314	72.882460204443	0.155838970403929	0.12671409073879	-0.970231432073301	0.411107973378198	-1.12044887476597	-3.92915632751308
128	71.3934801882853	72.8885990522349	0.172633038094939	0.121807797488377	-0.946662165057841	0.403291696216116	-1.09981570629765	-3.91882498401159
129	71.4229835460595	72.8990066188777	0.186775093549907	0.108671408471249	-0.893140469164024	0.392564823568115	-1.10248345669117	-3.91024543899736
130	71.4364997404305	72.9212170705377	0.181755686891509	0.086946033547529	-0.843340249267614	0.379309169431032	-1.11854993963725	-3.90167867749883
131	71.4897960872307	72.9498206190732	0.216767063204415	0.0618989947337903	-0.763912826724843	0.367852013688829	-1.13263365639567	-3.89585963379976
132	71.5394524059111	72.9823350495307	0.249497789139724	0.0351219493650182	-0.704647792868551	0.354739211161193	-1.14127503759548	-3.8922069641045
133	71.5668624883728	73.016315639686	0.275714552351591	-0.00528009357490572	-0.662793192369633	0.338448260709121	-1.14578269294972	-3.88888980621993
134	71.5943002299178	73.0549715987106	0.309501499801601	-0.0331381565046593	-0.630136417029007	0.321523758851897	-1.14709428663859	-3.8819382160075
135	71.6130094728876	73.0875273547353	0.292434503152475	-0.0523269367520592	-0.614844453949169	0.306195183097417	-1.12653266891581	-3.87183725133765
136	71.6026126549175	73.111287184178	0.256906363745806	-0.0650501979279407	-0.648344382564392	0.28753108165876	-1.11114462994593	-3.85506708190594
137	71.5849830739737	73.1291099275563	0.195478705511718	-0.0670710557511996	-0.691576162282932	0.273256063924473	-1.09693839717929	-3.83620609881616
138	71.5851989805555	73.1410207516272	0.100236121213816	-0.0463450371402651	-0.748237208667946	0.265869625398716	-1.07636284229606	-3.81040279128239
139	71.5824394378741	73.1475022460982	-0.0156320302333673	-0.0329429831520055	-0.814392304341587	0.257203553126336	-1.05409390006466	-3.77708432759422
140	71.5756117935145	73.1480335047553	-0.0784084413232478	-0.014371034029434	-0.875783536696601	0.247396341049993	-1.03150532810716	-3.74592779733993
141	71.5647740033847	73.1424660152824	-0.158100471770461	0.00408334658329438	-0.942951019021048	0.240383057735339	-0.998244565859377	-3.71717879878438
142	71.5557432066913	73.1355916697551	-0.246610243096118	0.0170266965412438	-1.00419174770209	0.231811652251519	-0.958419334861526	-3.686628011207
143	71.523909897233	73.1278441281921	-0.310290709012768	0.0108786396217097	-1.06159878004983	0.212964556665035	-0.939142297027801	-3.65825148349551
144	71.477969308253	73.1108325143112	-0.331070607352009	0.00589478345616179	-1.11240646326906	0.196102519871837	-0.90640924728325	-3.6323310589731
145	71.4251382823048	73.0973312316641	-0.331903149351483	-0.0135771249986985	-1.15031790069988	0.176000357802532	-0.877819050053863	-3.60641449680294
146	71.4083689800056	73.076127999022	-0.323160712995228	-0.0379903031655587	-1.17760861693175	0.152130081694759	-0.852577558748276	-3.58059736284285
147	71.3886959974789	73.055314763853	-0.321544859832384	-0.056340117525443	-1.20077360775255	0.126479929694231	-0.847367807069082	-3.5543817864751
148	71.3620111290776	73.0288540432416	-0.322610426534002	-0.0726978601201806	-1.21493748492802	0.0987170429395451	-0.803630813889092	-3.53290706112463
149	71.3508705801397	73.00062470459	-0.358175422566085	-0.109050185717959	-1.23929793719135	0.0669415988132411	-0.795914130109827	-3.52249519512903
150	71.3419703531945	72.9588034347371	-0.431098591756831	-0.14364239353863	-1.2810740794933	0.0318417214833858	-0.79097026574018	-3.52011907235046
151	71.3142823407906	72.9111716465693	-0.540579470617296	-0.185996487045449	-1.31819350530661	-0.00404251973162311	-0.820649802801573	-3.52909391817578
